# Supplementary material for: Defining Fluoroquinolone Resistance-Mediating Mutations from Non-Resistance Polymorphisms in Mycoplasma hominis Topoisomerases
Source: Antibiotics (Basel). 2021 Nov 10;10(11):1379. doi: 10.3390/antibiotics10111379 (PMC8614649; doi:10.3390/antibiotics10111379)
Supplement: Supplementary file 1 [file antibiotics-10-01379-s001.zip]

Archive with 1 entries (1 files):
- MHMetadata.xlsx
