# Supplementary material for: Defining Fluoroquinolone Resistance-Mediating Mutations from Non-Resistance Polymorphisms in Mycoplasma hominis Topoisomerases
Source: Antibiotics (Basel). 2021 Nov 10;10(11):1379. doi: 10.3390/antibiotics10111379 (PMC8614649; doi:10.3390/antibiotics10111379)
Supplement: Supplementary file 1 [file antibiotics-10-01379-s001.zip › MHMetadata.xlsx]

## Sheet: Meta-Data
Isolate Name	Sample Origin	Isolation Date	Patient Type	comment
ATCC 21134	Bordeaux, France	1989	neonatal	GenBank under the accession no. SAMN10839265
ah3-20	Perth, Australia	2014	pregnant female	20 week gestation maternal vaginal swab, Human Research Ethics Committee of the Western Australian Department of Health (2056/EW)
ah3-28	Perth, Australia	2014	pregnant female	28 week gestation maternal vaginal swab, Human Research Ethics Committee of the Western Australian Department of Health (2056/EW)
ah3-36	Perth, Australia	2014	pregnant female	36 week gestation maternal vaginal swab, Human Research Ethics Committee of the Western Australian Department of Health (2056/EW)
AH58	Perth, Australia	2014	pregnant female	36 week gestation maternal vaginal swab, Human Research Ethics Committee of the Western Australian Department of Health (2056/EW)
AH116	Perth, Australia	2015	pregnant female	20 week gestation maternal vaginal swab, Human Research Ethics Committee of the Western Australian Department of Health (2056/EW)
CJ02	Havana, Cuba	Jan – Apr 2015	plural effusion
CJ05	Havana, Cuba	Jan – Apr 2015	plural effusion
CJ10	Havana, Cuba	Jan – Apr 2015	plural effusion
CJ12	Havana, Cuba	Jan – Apr 2015	plural effusion
CJ13	Havana, Cuba	Jan – Apr 2015	plural effusion
CJ20	Havana, Cuba	Jan – Apr 2015	plural effusion
CJ21	Havana, Cuba	Jan – Apr 2015	plural effusion
DF28	Wales	2017	vaginal swab	Walk-in sexual health patient - MycoWell study ethical approval IRAS 230693
DF282R	Wales	2017		Induced levofloxacin resistance of DM28 after one sub-culture
DF284	Wales	2018	cervical swab	Walk-in sexual health patient - MycoWell study ethical approval IRAS 230693
DF289	Wales	2018	cervical swab	Walk-in sexual health patient - MycoWell study ethical approval IRAS 230693
DF290	Wales	2018	cervical swab	Walk-in sexual health patient - MycoWell study ethical approval IRAS 230693
DF307	Wales	2018	cervical swab	Walk-in sexual health patient - MycoWell study ethical approval IRAS 230693
JMM19	Havana, Cuba	Jan – Apr 2015	plural effusion
KF06	Wales	2017	cervical swab	Walk-in sexual health patient - MycoWell study ethical approval IRAS 230693
KF08	Wales	2017	cervical swab	Walk-in sexual health patient - MycoWell study ethical approval IRAS 230693
KF09	Wales	2017	cervical swab	Walk-in sexual health patient - MycoWell study ethical approval IRAS 230693
KF12	Wales	2017	cervical swab	Walk-in sexual health patient - MycoWell study ethical approval IRAS 230693
KF14	Wales	2017	cervical swab	Walk-in sexual health patient - MycoWell study ethical approval IRAS 230693
Leeds	Leeds, England	2017	prosthetic joint infection
M162b	Plymouth, England	2013	endotracheal secretion, preterm neonate 1st week of life
M162e	Plymouth, England	2013	endotracheal secretion, preterm neonate 3rd week of life
M162j	Plymouth, England	2013	endotracheal secretion, preterm neonate 6th week of life
MH05-1	England	2005
MH05-13	England	2005
MH05-14	London, England	2005
MH06-01	Sheffield, England	2006
MH06-11	Crawley, England	2006
MH06-12	Crawley, England	2006
MH08-5	Manchester, England	2008
MH10-04	Manchester, England	2010
MH10-09	England	2010
MH10-15	England	2010
MH11	England	2012	peritoneal fluid
MH12	England	2013	peritoneal fluid
MH12-3	England	2012
MH12-9	Doncaster, England	2012
MH13-04	Crawley, England	2013
MH13-5	Leeds, England	2013
MH13-7	Nottingham, England	2013
MH15-03	London, England	2015
MH17	England	2004
MH18	England	1993	Cervical swab
MH20	England	1990	Cervical swab
MH21	England	1986	knee aspirate
MH23	England	2005	Neonate; 25 weeks gestation
MH26	England	2008	Cerebral abcess
MH27	England	2008	Renal transplant
MH28	England	2004	post-hysterectomy complication
MH43	England	2013	post-operative wound infection
N219	Cuba	May 2014	endocervical swab following spontaneous abortion The Pedro Kourí Tropical Medicine Institute Ethical Board (approval CEI-IPK 33-12)
N281	Cuba	May 2014	endocervical swab, vaginitis The Pedro Kourí Tropical Medicine Institute Ethical Board (approval CEI-IPK 33-12)
N290	Cuba	May 2016	endocervical swab, antenatal screening The Pedro Kourí Tropical Medicine Institute Ethical Board (approval CEI-IPK 33-12)
N348	Cuba	May 2016	endocervical swab, antenatal screening The Pedro Kourí Tropical Medicine Institute Ethical Board (approval CEI-IPK 33-12)
PL5	USA	2013	GenBank under the accession no. JRXA00000000.1
S019M	Pancevo, Serbia	Feb-Aug 2019	Sexual health sample for MYCOPLASMA-IST3 trial, ethical approval 01-615/4-2018 granted by the Public Health Institute of Pancevo
S019M2R	Serbia		Induced levofloxacin resistance of S019 after one sub-culture
S035M	Serbia	Feb-Aug 2019	Sexual health sample for MYCOPLASMA-IST3 trial, ethical approval 01-615/4-2018 granted by the Public Health Institute of Pancevo
S042	Serbia	Feb-Aug 2019	Sexual health sample for MYCOPLASMA-IST3 trial, ethical approval 01-615/4-2018 granted by the Public Health Institute of Pancevo
S048	Serbia	Feb-Aug 2019	Sexual health sample for MYCOPLASMA-IST3 trial, ethical approval 01-615/4-2018 granted by the Public Health Institute of Pancevo
S070	Serbia	Feb-Aug 2019	Sexual health sample for MYCOPLASMA-IST3 trial, ethical approval 01-615/4-2018 granted by the Public Health Institute of Pancevo
S104	Serbia	Feb-Aug 2019	Sexual health sample for MYCOPLASMA-IST3 trial, ethical approval 01-615/4-2018 granted by the Public Health Institute of Pancevo
Sprott	New Jersey USA	1978	GenBank under the accession no. CP011538
U006	Wales	2018	Walk-in sexual health patient - Urogen study ethical approval IRAS 251053
U018	Wales	2018	Walk-in sexual health patient - Urogen study ethical approval IRAS 251053
U156	Wales	2019	Walk-in sexual health patient - Urogen study ethical approval IRAS 251053

## Sheet: gyrA
Isolate Name	Nucleotide Sequence
AH116	ATGCTTTTTGGCGAAGATGATAACAATAAAAAAGAAAATAAAAATTTTGAAGAAGATAACAGCCACGATTTAGATGAATATACAAATTTTGATGATAGAATCAAAAAAATCTTTAGTGACGATGATGAAACAAAAGCAAAAAAAATAGATGAAGAAGAYGAAGAAGAAATTCCWCAAGACAARGAAGGCTATAAAGTAGAACCYCAACTTTTAGATAAAGAAATTAATGGTTTAAAACCTGCCAATTTATCAAAAGTAATGAAAACATCATTCATTGAATATGCAATGAGTGTCATAGTTTCTCGTGCTCTCCCTGATGCYCGTGACGGACTAAAGCCRGTGCACCGTAGAATTTTATATGGTATGAGTGAACTTGGAATGTTTTAYACAGCGCCACAT…
ah3-20	ATGCTTTTTGGCGAAGATGATAACAATAAAAAAGAAAATAAAAATTTTGAAGAAGATAACAGCCACGATTTAGATGAATATACAAATTTTGATGATAGAATCAAAAAAATCTTTAGTGACGATGATGAAACAAAAGCAAAAAAAATAGATGAAGAAGATGAAGAAGAAATTCCACAAGACAAAGAAGGCTATAAAGTAGAACCCCAACTTTTAGATAAAGAAATTAATGGTTTAAAACCTGCCAATTTATCAAAAGTAATGAAAACATCATTCATTGAATATGCAATGAGTGTCATAGTTTCTCGTGCTCTCCCTGATGCTCGTGACGGATTAAAGCCAGTGCACCGTAGAATTTTATATGGTATGAGTGAACTTGGAATGTTTTACACAGCGCCACAT…
ah3-28	ATGCTTTTTGGCGAAGATGATAACAATAAAAAAGAAAATAAAAATTTTGAAGAAGATAACAGCCACGATTTAGATGAATATACAAATTTTGATGATAGAATCAAAAAAATCTTTAGTGACGATGATGAAACAAAAGCAAAAAAAATAGATGAAGAAGATGAAGAAGAAATTCCACAAGACAAAGAAGGCTATAAAGTAGAACCCCAACTTTTAGATAAAGAAATTAATGGTTTAAAACCTGCCAATTTATCAAAAGTAATGAAAACATCATTCATTGAATATGCAATGAGTGTCATAGTTTCTCGTGCTCTCCCTGATGCTCGTGACGGATTAAAGCCAGTGCACCGTAGAATTTTATATGGTATGAGTGAACTTGGAATGTTTTACACAGCGCCACAT…
ah3-36	ATGCTTTTTGGCGAAGATGATAACAATAAAAAAGAAAATAAAAATTTTGAAGAAGATAACAGCCACGATTTAGATGAATATACAAATTTTGATGATAGAATCAAAAAAATCTTTAGTGACGATGATGAAACAAAAGCAAAAAAAATAGATGAAGAAGATGAAGAAGAAATTCCACAAGACAAAGAAGGCTATAAAGTAGAACCCCAACTTTTAGATAAAGAAATTAATGGTTTAAAACCTGCCAATTTATCAAAAGTAATGAAAACATCATTCATTGAATATGCAATGAGTGTCATAGTTTCTCGTGCTCTCCCTGATGCTCGTGACGGATTAAAGCCAGTGCACCGTAGAATTTTATATGGTATGAGTGAACTTGGAATGTTTTACACAGCGCCACAT…
AH58	ATGCTTTTTGGCGAAGATGATAACAATAAAAAAGAAAACAAAAATTTTGAAGAAGATAACGGCCACGATTTAGATGAATATACAAATTTTGATGATAGAATCAAAAAAATCTTTAGTGACGATGATGAAACAAAAGCAAAAAAAATAGACGAAGAGGACGAAGAAGAAATCCCCCAAGACAAAGAAGGCTATAAGGTAGAACCCCAACTTTTAGATAAAGAAATTAATGGTTTAAGACCCGCTAATTTATCAAAAGTAATGAAAACATCATTCATTGAATATGCAATGAGTGTCATAGTTTCACGTGCTCTACCTGATGCTCGTGATGGTCTAAAGCCAGTACACCGTAGAATTTTATATGGCATGAGCGAACTTGGAATGTTTTATACAGCGCCACAT…
ATCC 23114	ATGCTTTTTGGCGAAGATGATAACAATAAAAAAGAAAATAAAAATTTTGAAGAAGATAACAGCCACGATTTAGATGAATATACAAATTTTGATGATAGAATCAAAAAAATCTTTAGTGACGATGATGAAACAAAAGCAAAAAAAATAGATGAAGAAGACGAAGAAGAAATTCCTCAAGACAAAGAAGGCTATAGAGTAGAACCCCAACTTTTAGATAAAGAAATTAATGGTTTAAAACCTGCCAATTTATCAAAAGTAATGAAAACATCATTCATTGAATATGCAATGAGTGTCATAGTTTCTCGTGCTCTCCCTGATGCCCGTGACGGACTAAAGCCGGTGCACCGTAGAATTTTATATGGTATGAGTGAACTTGGAATGTTTTATACAGCGCCACAT…
CJ02	ATGCTTTTTGGCGAAGATGATAACAATAAAAAAGAAAATAAAAATTTTGAAGAAGATAACAGCCACGATTTAGATGAATATACAAATTTTGATGATAGAATCAAAAAAATCTTTAGTGACGATGATGAAACAAAAGCAAAAAAAATAGATGAAGAAGATGAAGAAGAAATTCCACAAGACAAAGAAGGCTATAGAGTAGAACCCCAACTTTTAGATAAAGAAATTAATGGTTTAAAACCTGCCAATTTATCAAAAGTAATGAAAACATCATTCATTGAATATGCAATGAGTGTCATAGTTTCTCGTGCTCTCCCTGATGCCCGTGACGGACTAAAGCCGGTGCACCGTAGAATTTTATATGGTATGAGTGAACTTGGAATGTTTTATACAGCGCCACAT…
CJ05	ATGCTTTTTGGCGAAGATGATAACAATAAAAAAGAAAACAAAAATTTTGAAGAAGATAATGGCCACGATTTAGATGAATATACAAATTTTGATGATAGAATCAAAAAAATCTTTAGTGACGATGATGAAACAAAAGCAAAAAAAATAGATGAAGAAGATGAAGAAGAAATTCCACAAGACAAAGAAGGCTATAAAGTAGAACCCCAACTTTTAGATAAAGAAATTAATGGTTTAAAACCTGCCAATTTATCAAAAGTAATGAAAACATCATTCATTGAATATGCAATGAGTGTCATAGTTTCTCGTGCTCTCCCTGATGCTCGTGACGGACTAAAGCCGGTGCACCGTAGAATTTTATATGGTATGAGTGAACTTGGAATGTTTTATACAGCGCCACAT…
CJ10	ATGCTTTTTGGCGAAGATGATAACAATAAAAAAGAAAATAAAAATTTTGAAGAAGATAACAGCCACGATTTAGATGAATATACAAATTTTGATGATAGAATCAAAAAAATCTTTAGTGACGATGATGAAACAAAAGCAAAAAAAATAGATGAAGAAGACGAAGAAGAAATTCCTCAAGACAAGGAAGGCTATAAAGTAGAACCTCAACTTTTAGATAAAGAAATTAATGGTTTAAAACCTGCCAATTTATCAAAAGTAATGAAAACATCATTCATTGAATATGCAATGAGTGTCATAGTTTCTCGTGCTCTCCCTGATGCTCGTGACGGACTAAAGCCGGTGCACCGTAGAATTTTATATGGTATGAGTGAACTTGGAATGTTTTATACAGCGCCACAT…
CJ12	ATGCTTTTTGGCGAAGATGATAACAATAAAAAAGAAAATAAAAATTTTGAAGAAGATAACAGCCACGATTTAGATGAATATACAAATTTTGATGATAGAATCAAAAAAATCTTTAGTGACGATGATGAAACAAAAGCAAAAAAAATAGATGAAGAAGACGAAGAAGAAATTCCTCAAGACAAAGAAGGCTATAAAGTAGAACCCCAACTTTTAGATAAAGAAATTAATGGTTTAAAGCCTGCCAATTTATCAAAAGTAATGAAAACATCATTCATTGAATATGCAATGAGTGTCATAGTTTCTCGTGCTCTCCCTGATGCTCGTGATGGACTAAAGCCGGTGCACCGTAGAATTTTATATGGTATGAGTGAACTTGGAATGTTTTATACAGCGCCACAT…
CJ13	ATGCTTTTTGGCGAAGATGATAACAATAAAAAAGAAAACAAAAATTTTGAAGAAGATAATGGCCACGATTTAGATGAATATACAAATTTTGATGATAGAATCAAAAAAATCTTTAGTGACGATGATGAAACAAAAGCAAAAAAAATAGATGAAGAAGATGAAGAAGAAATTCCACAAGACAAAGAAGGCTATAAAGTAGAACCCCAACTTTTAGATAAAGAAATTAATGGTTTAAAACCTGCCAATTTATCAAAAGTAATGAAAACATCATTCATTGAATATGCAATGAGTGTCATAGTTTCTCGTGCTCTCCCTGATGCTCGTGACGGACTAAAGCCGGTGCACCGTAGAATTTTATATGGTATGAGTGAACTTGGAATGTTTTATACAGCGCCACAT…
CJ20	ATGCTTTTTGGCGAAGATGATAACAATAAAAAAGAAAATAAAAATTTTGAAGAAGATAACAGCCACGATTTAGATGAATATACAAATTTTGATGATAGAATCAAAAAAATCTTTAGTGACGATGATGAAACAAAAGCAAAAAAAATAGATGAAGAAGATGAAGAAGAAATTCCACAAGACAAAGAAGGCTATAAAGTAGAACCCCAACTTTTAGATAAAGAAATTAATGGTTTAAAACCTGCCAATTTATCAAAAGTAATGAAAACATCATTCATTGAATATGCAATGAGTGTCATAGTTTCTCGTGCTCTACCTGATGCTCGTGATGGTCTAAAGCCGGTGCACCGTAGAATTTTATATGGTATGAGTGAACTTGGAATGTTTTATACAGCGCCACAT…
CJ21	ATGCTTTTTGGCGAAGATGATAACAATAAAAAAGAAAACAAAAATTTTGAAGAAGATAACGGCCAAGATTTAGATGAATATACAAATTTTGATGATAGAATCAAAAAAATCTTTAGTGACGATGATGAAACAAAAGCAAAAAAAATAGATGAAGAAGATGAAGAAGAAATTCCACAAGACAAAGAAGGCTATAAAGTAGAACCCCAACTTTTAGATAAAGAAATTAATGGTTTAAAACCTGCCAATTTATCAAAAGTAATGAAAACATCATTCATTGAATATGCAATGAGTGTCATAGTTTCTCGTGCTCTCCCTGATGCTCGTGACGGACTAAAGCCGGTGCACCGTAGAATTTTATATGGTATGAGTGAACTTGGAATGTTTTATACAGCGCCACAT…
DF28	ATGCTTTTTGGCGAAGATGATAACAATAAAAAAGAAAATAAAAATTTTGAAGAAGATAACAGCCACGATTTAGATGAATATACAAATTTTGATGATAGAATCAAAAAAATCTTTAGTGACGATGATGAAACAAAAGCAAAAAAAATAGACGAAGAGGACGAAGAAGAAATCCCTCAAGACAAAGAAGGCTATAAGGTAGAACCCCAACTTTTAGATAAAGAAATTAATGGTTTAAGACCCGCTAATTTATCAAAAGTAATGAAAACATCATTCATTGAATATGCAATGAGTGTCATAGTTTCACGTGCTCTACCTGATGCTCGTGATGGTCTAAAGCCAGTACACCGTAGAATTTTATATGGCATGAGCGAACTTGGAATGTTTTATACAGCGCCGCAT…
DF282R	ATGCTTTTTGGCGAAGATGATAACAATAAAAAAGAAAATAAAAATTTTGAAGAAGATAACAGCCACGATTTAGATGAATATACAAATTTTGATGATAGAATCAAAAAAATCTTTAGTGACGATGATGAAACAAAAGCAAAAAAAATAGACGAAGAGGACGAAGAAGAAATCCCTCAAGACAAAGAAGGCTATAAGGTAGAACCCCAACTTTTAGATAAAGAAATTAATGGTTTAAGACCCGCTAATTTATCAAAAGTAATGAAAACATCATTCATTGAATATGCAATGAGTGTCATAGTTTCACGTGCTCTACCTGATGCTCGTGATGGTCTAAAGCCAGTACACCGTAGAATTTTATATGGCATGAGCGAACTTGGAATGTTTTATACAGCGCCGCAT…
DF284	ATGCTTTTTGGCGAAGATGATAACAATAAAAAAGAAAATAAAAATTTTGAAGAAGATAACAGCCACGATTTAGATGAATATACAAATTTTGATGATAGAATCAAAAAAATCTTTAGTGACGATGATGAAACAAAAGCAAAAAAAATAGATGAAGAAGACGAAGAAGAAATTCCTCAAGACAAAGAAGGCTATAAAGTAGAACCCCAACTTTTAGATAAAGAAATTAATGGTTTAAAACCTGCCAATTTATCAAAAGTAATGAAAACATCATTCATTGAATATGCAATGAGTGTCATAGTTTCTCGTGCTCTCCCTGATGCTCGTGACGGACTAAAGCCAGTACACCGTAGAATTTTATATGGCATGAGCGAACTTGGAATGTTTTATACAGCACCACAT…
DF289	ATGCTTTTTGGCGAAGATGATAACAATAAAAAAGAAAATAAAAATTTTGAAGAAGATAACAGCCACGATTTAGATGAATATACAAATTTTGATGATAGAATCAAAAAAATCTTTAGTGACGATGATGAAACAAAAGCAAAAAAAATAGATGAAGAAGACGAAGAAGAAATTCCTCAAGACAAAGAAGGCTATAAAGTAGAACCCCAACTTTTAGATAAAGAAATTAATGGTTTAAAACCTGCCAATTTATCAAAAGTAATGAAAACATCATTCATTGAATATGCAATGAGTGTCATAGTTTCTCGTGCTCTCCCTGATGCTCGTGACGGACTAAAGCCGGTGCACCGTAGAATTTTATATGGTATGAGTGAACTTGGAATGTTTTATACAGCGCCACAT…
DF290	ATGCTTTTTGGCGAAGATGATAACAATAAAAAAGAAAATAAAAATTTTGAAGAAGATAACAGCCACGATTTAGATGAATATACAAATTTTGATGATAGAATCAAAAAAATCTTTAGTGACGATGATGAAACAAAAGCAAAAAAAATAGATGAAGAAGACGAAGAAGAAATTCCTCAAGACAAAGAAGGCTATAAAGTAGAACCCCAACTTTTAGATAAAGAAATTAATGGTTTAAAACCTGCCAATTTATCAAAAGTAATGAAAACATCATTCATTGAATATGCAATGAGTGTCATAGTTTCTCGTGCTCTCCCTGATGCTCGTGACGGACTAAAGCCGGTGCACCGTAGAATTTTATATGGTATGAGTGAACTTGGAATGTTTTATACAGCGCCACAT…
DF307	ATGCTTTTTGGCGAAGATGATAACAATAAAAAAGAAAATAAAAATTTTGAAGAAGATAACAGCCACGATTTAGATGAATATACAAATTTTGATGATAGAATCAAAAAAATCTTTAGTGACGATGATGAAACAAAAGCAAAAAAAATAGATGAAGAAGACGAAGAAGAAATTCCTCAAGACAAAGAAGGCTATAAAGTAGAACCCCAACTTTTAGATAAAGAAATTAATGGTTTAAAACCTGCCAATTTATCAAAAGTAATGAAAACATCATTCATTGAATATGCAATGAGTGTCATAGTTTCTCGTGCTCTCCCTGATGCTCGTGACGGATTAAAGCCAGTGCACCGTAGAATTTTATATGGTATGAGTGAACTTGGAATGTTTTACACAGCGCCACAT…
JMM19	ATGCTTTTTGGCGAAGATGATAACAATAAAAAAGAAAATAAAAATTTTGAAGAAGATAACAGCCACGATTTAGATGAATATACAAATTTTGATGATAGAATCAAAAAAATCTTTAGTGACGATGATGAAACAAAAGCAAAAAAAATAGACGAAGAGGACGAAGAAGAAATCCCTCAAGACAAAGAAGGCTATAAGGTAGAACCCCAACTTTTAGATAAAGAAATTAATGGTTTAAGACCCGCTAATTTATCAAAAGTAATGAAAACATCATTCATTGAATATGCAATGAGTGTCATAGTTTCACGTGCTCTACCTGATGCTCGTGATGGTCTAAAGCCAGTACACCGTAGAATTTTATATGGCATGAGCGAACTTGGAATGTTTTATACAGCGCCGCAT…
KF06	ATGCTTTTTGGCGAAGATGATAACAATAAAAAAGAAAACAAAAATTTTGAAGAAGATAACGGCCACGATTTAGATGAATATACAAATTTTGATGATAGAATCAAAAAAATCTTTAGTGACGATGATGAAACAAAAGCAAAAAAAATAGACGAAGAGGACGAAGAAGAAATCCCTCAAGACAAAGAAGGCTATAAGGTAGAACCACAACTTTTAGATAAAGAAATTAATGGTTTAAGACCCGCTAATTTATCAAAAGTAATGAAAACATCATTCATTGAATATGCAATGAGTGTCATAGTTTCACGTGCTCTACCTGATGCTCGTGATGGTCTAAAGCCAGTACACCGTAGAATTTTATATGGCATGAGCGAACTTGGAATGTTTTATACAGCGCCACAT…
KF08	ATGCTTTTTGGCGAAGATGATAACAATAAAAAAGAAAACAAAAATTTTGAAGAAGATAACAGCCACGATTTAGATGAATATACAAATTTTGATGATAGAATCAAAAAAATCTTTAGTGACGATGATGAAACAAAAGCAAAAAAAATAGACGAAGAAGATGAAGAAGAAATCCCTCAAGACAAAGAAGGCTATAAGGTAGAACCCCAACTTTTAGATAAAGAAATTAATGGTTTAAGACCCGCTAATTTATCAAAAGTAATGAAAACATCATTCATTGAATATGCAATGAGTGTCATAGTTTCACGTGCTCTACCTGATGCTCGTGATGGTCTAAAGCCAGTACACCGTAGAATTTTATATGGCATGAGCGAACTTGGAATGTTTTATACAGCGCCACAT…
KF09	ATGCTTTTTGGCGAAGATGATAACAATAAAAAAGAAAATAAAAATTTTGAAGAAGATAACAGCTACGATTTAGATGAATATACAAATTTTGATGATAGAATCAAAAAAATCTTTAGTGACGATGATGAAACAAAAGCAAAAAAAATAGATGAAGAAGATGAAGAAGAAATTCCACAAGACAAAGAAGGCTATAAAGTAGAACCCCAACTTTTAGATAAAGAAATTAATGGTTTAAAACCTGCCAATTTATCAAAAGTAATGAAAACATCATTCATTGAATATGCAATGAGTGTCATAGTTTCTCGTGCTCTCCCTGATGCCCGTGACGGACTAAAGCCGGTGCACCGTAGAATTTTATATGGTATGAGTGAACTTGGAATGTTTTATACAGCGCCACAT…
KF12	ATGCTTTTTGGCGAAGATGATAACAATAAAAAAGAAAATAAAAATTTTGAAGAAGATAACAGCCACGATTTAGATGAATATACAAATTTTGATGATAGAATCAAAAAAATCTTTAGTGACGATGATGAAACAAAAGCAAAAAAAATAGATGAAGAGGACGAAGAAGAAATTCCTCAAGACAAAGAAGGCTATAAAGTAGAACCCCAACTTTTAGATAAAGAAATTAATGGTTTAAAACCTGCCAATTTATCAAAAGTAATGAAAACATCATTCATTGAATATGCAATGAGTGTCATAGTTTCTCGTGCTCTCCCTGATGCCCGTGACGGACTAAAGCCAGTACACCGTAGAATTTTATATGGTATGAGTGAACTTGGAATGTTTTATACAGCGCCACAT…
KF14	ATGCTTTTTGGCGAAGATGATAACAATAAAAAAGAAAATAAAAATTTTGAAGAAGATAACAGCCACGATTTAGATGAATATACAAATTTTGATGATAGAATCAAAAAAATCTTTAGTGACGATGATGAAACAAAAGCAAAAAAAATAGATGAAGAAGATGAAGAAGAAATTCCACAAGACAAAGAAGGCTATAAAGTAGAACCCCAACTTTTAGATAAAGAAATTAATGGTTTAAAACCTGCCAATTTATCAAAAGTAATGAAAACATCATTCATTGAATATGCAATGAGTGTCATAGTTTCTCGTGCTCTCCCTGATGCCCGTGACGGACTAAAGCCGGTGCACCGTAGAATTTTATATGGTATGAGTGAACTTGGAATGTTTTATACAGCGCCACAT…
Leeds	ATGCTTTTTGGCGAAGATGATAACAATAAAAAAGAAAATAAAAATTTTGAAGAAGATAACAGCCACGATTTAGATGAATATACAAATTTTGATGATAGAATCAAAAAAATCTTTAGTGACGATGATGAAACAAAAGCAAAAAAAATAGATGAAGAAGACGAAGAAGAAATTCCTCAAGACAAAGAAGGCTATAAAGTAGAACCCCAACTTTTAGATAAAGAAATTAATGGTTTAAAACCTGCCAATTTATCAAAAGTAATGAAAACATCATTCATTGAATATGCAATGAGTGTCATAGTTTCTCGTGCTCTCCCTGATGCTCGTGACGGACTAAAGCCAGTGCACCGTAGAATTTTATATGGCATGAGCGAACTTGGAATGTTTTATACAGCGCCGCAT…
M162b	ATGCTTTTTGGCGAAGATGATAACAATAAAAAAGAAAATAAAAATTTTGAAGAAGATAACAGCCACGATTTAGATGAATATACAAATTTTGATGATAGAATCAAAAAAATCTTTAGTGACGATGATGAAACAAAAGCAAAAAAAATAGATGAAGAAGACGAAGAAGAAATTCCTCAAGACAAGGAAGGCTATAAAGTAGAACCTCAACTTTTAGATAAAGAAATTAATGGTTTAAAACCTGCCAATTTATCAAAAGTAATGAAAACATCATTCATTGAATATGCAATGAGTGTCATAGTTTCTCGTGCTCTCCCTGATGCTCGTGACGGACTAAAGCCAGTGCACCGTAGAATTTTATATGGTATGAGTGAACTTGGAATGTTTTACACAGCGCCACAT…
M162e	ATGCTTTTTGGCGAAGATGATAACAATAAAAAAGAAAATAAAAATTTTGAAGAAGATAACAGCCACGATTTAGATGAATATACAAATTTTGATGATAGAATCAAAAAAATCTTTAGTGACGATGATGAAACAAAAGCAAAAAAAATAGATGAAGAAGACGAAGAAGAAATTCCTCAAGACAAGGAAGGCTATAAAGTAGAACCTCAACTTTTAGATAAAGAAATTAATGGTTTAAAACCTGCCAATTTATCAAAAGTAATGAAAACATCATTCATTGAATATGCAATGAGTGTCATAGTTTCTCGTGCTCTCCCTGATGCTCGTGACGGACTAAAGCCAGTGCACCGTAGAATTTTATATGGTATGAGTGAACTTGGAATGTTTTACACAGCGCCACAT…
M162j	ATGCTTTTTGGCGAAGATGATAACAATAAAAAAGAAAATAAAAATTTTGAAGAAGATAACAGCCACGATTTAGATGAATATACAAATTTTGATGATAGAATCAAAAAAATCTTTAGTGACGATGATGAAACAAAAGCAAAAAAAATAGATGAAGAAGACGAAGAAGAAATTCCTCAAGACAAGGAAGGCTATAAAGTAGAACCTCAACTTTTAGATAAAGAAATTAATGGTTTAAAACCTGCCAATTTATCAAAAGTAATGAAAACATCATTCATTGAATATGCAATGAGTGTCATAGTTTCTCGTGCTCTCCCTGATGCTCGTGACGGACTAAAGCCAGTGCACCGTAGAATTTTATATGGTATGAGTGAACTTGGAATGTTTTACACAGCGCCACAT…
MH05-1	ATGCTTTTTGGCGAAGATGATAACAATAAAAAAGAAAATAAAAATTTTGAAGAAGATAACAGCCACGATTTAGATGAATATACAAATTTTGATGATAGAATCAAAAAAATCTTTAGTGACGATGATGAAACAAAAGCAAAAAAAATAGATGAAGAAGACGAAGAAGAAATTCCTCAAGACAAAGAAGGCTATAAAGTAGAACCCCAACTTTTAGATAAAGAAATTAATGGTTTAAAACCTGCCAATTTATCAAAAGTAATGAAAACATCATTCATTGAATATGCAATGAGTGTCATAGTTTCTCGTGCTCTCCCTGATGCTCGTGACGGACTAAAGCCGGTGCACCGTAGAATTTTATATGGTATGAGTGAACTTGGAATGTTTTATACAGCGCCACAT…
MH05-13	ATGCTTTTTGGCGAAGATGATAACAATAAAAAAGAAAATAAAAATTTTGAAGAAGATAACAGCCACGATTTAGATGAATATACAAATTTTGATGATAGAATCAAAAAAATCTTTAGTGACGATGATGAAACAAAAGCAAAAAAAATAGATGAAGAAGACGAAGAAGAAATTCCTCAAGACAAAGAAGGCTATAAAGTAGAACCCCAACTTTTAGATAAAGAAATTAATGGTTTAAAACCTGCCAATTTATCAAAAGTAATGAAAACATCATTCATTGAATATGCAATGAGTGTCATAGTTTCTCGTGCTCTCCCTGATGCTCGTGACGGACTAAAGCCGGTGCACCGTAGAATTTTATATGGTATGAGTGAACTTGGAATGTTTTATACAGCGCCACAT…
MH05-14	ATGCTTTTTGGCGAAGATGATAACAATAAAAAAGAAAATAAAAATTTTGAAGAAGATAACAGCCACGATTTAGATGAATATACAAATTTTGATGATAGAATCAAAAAAATCTTTAGTGACGATGATGAAACAAAAGCAAAAAAAATAGATGAAGAAGATGAAGAAGAAATCCCTCAAGACAAAGAAGGCTATAAAGTAGAACCCCAACTTTTAGATAAAGAAATTAATGGTTTAAAACCTGCCAATTTATCAAAAGTAATGAAAACATCATTCATTGAATATGCAATGAGTGTCATAGTTTCTCGTGCTCTCCCTGATGCTCGTGACGGACTAAAGCCGGTGCACCGTAGAATTTTATATGGTATGAGTGAACTTGGAATGTTTTATACAGCGCCACAT…
MH06-01	ATGCTTTTTGGCGAAGATGATAACAATAAAAAAGAAAATAAAAATTTTGAAGAAGATAACAGCCACGATTTAGATGAATATACAAATTTTGATGATAGAATCAAAAAAATCTTTAGTGACGATGATGAAACAAAAGCAAAAAAAATAGATGAAGAGGACGAAGAAGAAATTCCTCAAGACAAAGAAGGCTATAAAGTAGAACCCCAACTTTTAGATAAAGAAATTAATGGTTTAAAACCTGCCAATTTATCAAAAGTAATGAAAACATCATTCATTGAATATGCAATGAGTGTCATAGTTTCTCGTGCTCTCCCTGATGCCCGTGACGGACTAAAGCCAGTACACCGTAGAATTTTATATGGTATGAGTGAACTTGGAATGTTTTATACAGCGCCACAT…
MH06-11	ATGCTTTTTGGCGAAGATGATAACAATAAAAAAGAAAATAAAAATTTTGAAGAAGATAACAGCCACGATTTAGATGAATATACAAATTTTGATGATAGAATCAAAAAAATCTTTAGTGACGATGATGAAACAAAAGCAAAAAAAATAGATGAAGAAGACGAAGAAGAAATTCCTCAAGACAAAGAAGGCTATAAAGTAGAACCCCAACTTTTAGATAAAGAAATTAATGGTTTAAAACCTGCCAATTTATCAAAAGTAATGAAAACATCATTCATTGAATATGCAATGAGTGTCATAGTTTCTCGTGCTCTCCCTGATGCTCGTGACGGACTAAAGCCGGTGCACCGTAGAATTTTATATGGTATGAGTGAACTTGGAATGTTTTACACAGCGCCACAT…
MH06-12	ATGCTTTTTGGCGAAGATGATAACAATAAAAAAGAAAACAAAAATTTTGAAGAAGATAACGGCCACGATTTAGATGAATATACAAATTTTGATGATAGAATCAAAAAAATCTTTAGTGACGATGATGAAACAAAAGCAAAAAAAATAGACGAAGAGGACGAAGAAGAAATCCCTCAAGACAAAGAAGGCTATAAGGTAGAACCCCAACTTTTAGATAAAGAAATTAATGGTTTAAGACCCGCTAATTTATCAAAAGTAATGAAAACATCATTCATTGAATATGCAATGAGTGTCATAGTTTCACGTGCTCTACCTGATGCTCGTGATGGTCTAAAGCCAGTACACCGTAGAATTTTATATGGCATGAGCGAACTTGGAATGTTTTATACAGCGCCACAT…
MH08-5	ATGCTTTTTGGCGAAGATGATAACAATAAAAAAGAAAATAAAAATTTTGAAGAAGATAACAGCCACGATTTAGATGAATATACAAATTTTGATGATAGAATCAAAAAAATCTTTAGTGACGATGATGAAACAAAAGCAAAAAAAATAGATGAAGAAGACGAAGAAGAAATTCCTCAAGACAAGGAAGGCTATAAAGTAGAACCTCAACTTTTAGATAAAGAAATTAATGGTTTAAAACCTGCCAATTTATCAAAAGTAATGAAAACATCATTCATTGAATATGCAATGAGTGTCATAGTTTCTCGTGCTCTCCCTGATGCTCGTGACGGATTAAAGCCAGTGCACCGTAGAATTTTATATGGTATGAGTGAACTTGGAATGTTTTATACAGCGCCACAT…
MH10-04	ATGCTTTTTGGCGAAGATGATAACAATAAAAAAGAAAACAAAAATTTTGAAGAAGATAACGGCCACGATTTAGATGAATATACAAATTTTGATGATAGAATCAAAAAAATCTTTAGTGACGATGATGAAACAAAAGCAAAAAAAATAGACGAAGAGGACGAAGAAGAAATCCCTCAAGACAAAGAAGGCTATAAGGTAGAACCCCAACTTTTAGATAAAGAAATTAATGGTTTAAGACCCGCTAATTTATCAAAAGTAATGAAAACATCATTCATTGAATATGCAATGAGTGTCATAGTTTCACGTGCTCTACCTGATGCTCGTGATGGTCTAAAGCCAGTACACCGTAGAATTTTATATGGCATGAGCGAACTTGGAATGTTTTATACAGCGCCACAT…
MH10-09	ATGCTTTTTGGCGAAGATGATAACAATAAAAAAGAAAATAAAAATTTTGAAGAAGATAACAGCCACGATTTAGATGAATATACAAATTTTGATGATAGAATCAAAAAAATCTTTAGTGACGATGATGAAACAAAAGCAAAAAAAATAGATGAAGAAGACGAAGAAGAAATTCCTCAAGACAAAGAAGGCTATAAAGTAGAACCCCAACTTTTAGATAAAGAAATTAATGGTTTAAAACCTGCCAATTTATCAAAAGTAATGAAAACATCATTCATTGAATATGCAATGAGTGTCATAGTTTCTCGTGCTCTCCCTGATGCTCGTGACGGACTAAAGCCGGTGCACCGTAGAATTTTATATGGTATGAGTGAACTTGGAATGTTTTATACAGCGCCACAT…
MH10-15	ATGCTTTTTGGCGAAGATGATAACAATAAAAAAGAAAATAAAAATTTTGAAGAAGATAACAGCCACGATTTAGATGAATATACAAATTTTGATGATAGAATCAAAAAAATCTTTAGTGACGATGATGAAACAAAAGCAAAAAAAATAGATGAAGAAGACGAAGAAGAAATTCCTCAAGACAAAGAAGGCTATAGAGTAGAACCCCAACTTTTAGATAAAGAAATTAATGGTTTAAAACCTGCCAATTTATCAAAAGTAATGAAAACATCATTCATTGAATATGCAATGAGTGTCATAGTTTCTCGTGCTCTCCCTGATGCCCGTGACGGACTAAAGCCGGTGCACCGTAGAATTTTATATGGTATGAGTGAACTTGGAATGTTTTATACAGCGCCACAT…
MH11	ATGCTTTTTGGCGAAGATGATAACAATAAAAAAGAAAATAAAAATTTTGAAGAAGATAACAGCCACGATTTAGATGAATATACAAATTTTGATGATAGAATCAAAAAAATCTTTAGTGACGATGATGAAACAAAAGCAAAAAAAATAGATGAAGAAGACGAAGAAGAAATTCCTCAAGACAAAGAAGGCTATAAAGTAGAACCCCAACTTTTAGATAAAGAAATTAATGGTTTAAAACCTGCCAATTTATCAAAAGTAATGAAAACATCATTCATTGAATATGCAATGAGTGTCATAGTTTCTCGTGCTCTCCCTGATGCTCGTGACGGACTAAAGCCGGTGCACCGTAGAATTTTATATGGTATGAGTGAACTTGGAATGTTTTATACAGCGCCACAT…
MH12	ATGCTTTTTGGCGAAGATGATAACAATAAAAAAGAAAATAAAAATTTTGAAGAAGATAACAGCCACGATTTAGATGAATATACAAATTTTGATGATAGAATCAAAAAAATCTTTAGTGACGATGATGAAACAAAAGCAAAAAAAATAGATGAAGAAGACGAAGAAGAAATTCCTCAAGACAAAGAAGGCTATAAAGTAGAACCCCAACTTTTAGATAAAGAAATTAATGGTTTAAAACCTGCCAATTTATCAAAAGTAATGAAAACATCATTCATTGAATATGCAATGAGTGTCATAGTTTCTCGTGCTCTCCCTGATGCTCGTGACGGACTAAAGCCGGTGCACCGTAGAATTTTATATGGTATGAGTGAACTTGGAATGTTTTATACAGCGCCACAT…
MH12-9	ATGCTTTTTGGCGAAGATGATAACAATAAAAAAGAAAATAAAAATTTTGAAGAAGATAACAGCCACGATTTAGATGAATATACAAATTTTGATGATAGAATCAAAAAAATCTTTGGTGACGATGATGAAACAAAAGCAAAAAAAATAGATGAAGAAGACGAAGAAGAAATTCCTCAAGACAAAGAAGGCTATAAAGTAGAACCCCAACTTTTAGATAAAGAAATTAATGGTTTAAAACCTGCCAATTTATCAAAAGTAATGAAAACATCATTCATTGAATATGCAATGAGTGTCATAGTTTCTCGTGCTCTCCCTGATGCCCGTGACGGACTAAAGCCGGTGCACCGTAGAATTTTATATGGTATGAGTGAACTTGGAATGTTTTATACAGCGCCACAT…
MH13-04	ATGCTTTTTGGCGAAGATGATAACAATAAAAAAGAAAATAAAAATTTTGAAGAAGATAACAGCCACGATTTAGATGAATATACAAATTTTGATGATAGAATCAAAAAAATCTTTAGTGACGATGATGAAACAAAAGCAAAAAAAATAGATGAAGAAGACGAAGAAGAAATTCCTCAAGACAAAGAAGGCTATAAAGTAGAACCCCAACTTTTAGATAAAGAAATTAATGGTTTAAAACCTGCCAATTTATCAAAAGTAATGAAAACATCATTCATTGAATATGCAATGAGTGTCATAGTTTCTCGTGCTCTCCCTGATGCTCGTGACGGATTAAAGCCAGTGCACCGTAGAATTTTATATGGTATGAGTGAACTTGGAATGTTTTACACAGCGCCACAT…
MH13-5	ATGCTTTTTGGCGAAGATGATAACAATAAAAAAGAAAATAAAAATTTTGAAGAAGATAACAGCCACGATTTAGATGAATATACAAATTTTGATGATAGAATCAAAAAAATCTTTAGTGACGATGATGAAACAAAAGCAAAAAAAATAGATGAAGAAGACGAAGAAGAAATTCCTCAAGACAAAGAAGGCTATAAAGTAGAACCCCAACTTTTAGATAAAGAAATTAATGGTTTAAAACCTGCCAATTTATCAAAAGTAATGAAAACATCATTCATTGAATATGCAATGAGTGTCATAGTTTCTCGTGCTCTCCCTGATGCTCGTGACGGACTAAAGCCGGTGCACCGTAGAATTTTATATGGTATGAGTGAACTTGGAATGTTTTATACAGCGCCACAT…
MH13-7	ATGCTTTTTGGCGAAGATGATAACAATAAAAAAGAAAATAAAAATTTTGAAGAAGATAACAGCCACGATTTAGATGAATATACAAATTTTGATGATAGAATCAAAAAAATCTTTAGTGACGATGATGAAACAAAAGCAAAAAAAATAGACGAAGAGGACGAAGAAGAAATCCCTCAAGACAAAGAAGGCTATAAGGTAGAACCCCAACTTTTAGATAAAGAAATTAATGGTTTAAGACCCGCTAATTTATCAAAAGTAATGAAAACATCATTCATTGAATATGCAATGAGTGTCATAGTTTCACGTGCTCTACCTGATGCTCGTGATGGTCTAAAGCCAGTACACCGTAGAATTTTATATGGCATGAGCGAACTTGGAATGTTTTATACAGCGCCACAT…
MH15-03	ATGCTTTTTGGCGAAGATGATAACAATAAAAAAGAAAATAAAAATTTTGAAGAAGATAACAGCCACGATTTAGATGAATATACAAATTTTGATGATAGAATCAAAAAAATCTTTAGTGACGATGATGAAACAAAAGCAAAAAAAATAGATGAAGAAGACGAAGAAGAAATTCCTCAAGACAAAGAAGGCTATAAAGTAGAACCCCAACTTTTAGATAAAGAAATTAATGGTTTAAAGCCTGCTAATTTATCAAAAGTAATGAAAACATCATTCATTGAATATGCAATGAGTGTCATAGTTTCTCGTGCTCTCCCTGATGCTCGTGACGGACTAAAGCCAGTGCACCGTAGAATTTTATATGGTATGAGTGAACTTGGAATGTTTTATACAGCGCCACAT…
MH17	ATGCTTTTTGGCGAAGATGATAACAATAAAAAAGAAAATAAAAATTTTGAAGAAGATAACAGCCACGATTTAGATGAATATACAAATTTTGATGATAGAATCAAAAAAATCTTTAGTGACGATGATGAAACAAAAGCAAAAAAAATAGATGAAGAAGACGAAGAAGAAATTCCTCAAGACAAAGAAGGCTATAAAGTAGAACCCCAACTTTTAGATAAAGAAATTAATGGTTTAAAACCTGCCAATTTATCAAAAGTAATGAAAACATCATTCATTGAATATGCAATGAGTGTCATAGTTTCTCGTGCTCTCCCTGATGCTCGTGACGGACTAAAGCCGGTGCACCGTAGAATTTTATATGGTATGAGTGAACTTGGAATGTTTTATACAGCGCCACAT…
MH18	ATGCTTTTTGGCGAAGATGATAACAATAAAAAAGAAAATAAAAATTTTGAAGAAGATAACAGCCACGATTTAGATGAATATACAAATTTTGATGATAGAATCAAAAAAATCTTTAGTGACGATGATGAAACAAAAGCAAAAAAAATAGATGAAGAAGACGAAGAAGAAATTCCTCAAGACAAAGAAGGCTATAAAGTAGAACCCCAACTTTTAGATAAAGAAATTAATGGTTTAAAACCTGCCAATTTATCAAAAGTAATGAAAACATCATTCATTGAATATGCAATGAGTGTCATAGTTTCTCGTGCTCTCCCTGATGCTCGTGACGGACTAAAGCCAGTACACCGTAGAATTTTATATGGCATGAGCGAACTTGGAATGTTTTATACAGCGCCACAT…
MH20	ATGCTTTTTGGCGAAGATGATAACAATAAAAAAGAAAATAAAAATTTTGAAGAAGATAACAGCCACGATTTAGATGAATATACAAATTTTGATGATAGAATCAAAAAAATCTTTAGTGACGATGATGAAACAAAAGCAAAAAAAATAGATGAAGAAGACGAAGAAGAAATTCCTCAAGACAAAGAAGGCTATAAAGTAGAACCCCAACTTTTAGATAAAGAAATTAATGGTTTAAAACCTGCCAATTTATCAAAAGTAATGAAAACATCATTCATTGAATATGCAATGAGTGTCATAGTTTCTCGTGCTCTCCCTGATGCTCGTGACGGACTAAAGCCAGTGCACCGTAGAATTTTATATGGCATGAGTGAACTCGGAATGTTTTATACAGCACCACAT…
MH21	ATGCTTTTTGGCGAAGATGATAACAATAAAAAAGAAAACAAAAATTTTGAAGAAGATAACAGCCACGATTTAGATGAATATACAAATTTTGATGATAGAATCAAAAAAATCTTTAGTGACGATGATGAAACAAAAGCAAAAAAAATAGACGAAGAGGACGAAGAAGAAATCCCTCAAGACAAAGAAGGCTATAAGGTAGAACCCCAACTTTTAGATAAAGAAATTAATGGTTTAAAACCTGCCAATTTATCAAAAGTAATGAAAACATCATTCATTGAATATGCAATGAGTGTCATAGTTTCTCGTGCTCTCCCTGATGCTCGTGACGGACTAAAGCCAGTGCACCGTAGAATTTTATATGGCATGAGTGAACTCGGAATGTTTTATACAGCGCCACAT…
MH23	ATGCTTTTTGGCGAAGATGATAACAATAAAAAAGAAAATAAAAATTTTGAAGAAGATAACAGCCACGATTTAGATGAATATACAAATTTTGATGATAGAATCAAAAAAATCTTTAGTGACGATGATGAAACAAAAGCAAAAAAAATAGATGAAGAAGACGAAGAAGAAATTCCTCAAGACAAAGAAGGCTATAAAGTAGAACCCCAACTTTTAGATAAAGAAATTAATGGTTTAAAACCTGCCAATTTATCAAAAGTAATGAAAACATCATTCATTGAATATGCAATGAGTGTCATAGTTTCTCGTGCTCTCCCTGATGCTCGTGACGGACTAAAGCCGGTGCACCGTAGAATTTTATATGGTATGAGTGAACTTGGAATGTTTTATACAGCGCCACAT…
MH26	ATGCTTTTTGGCGAAGATGATAACAATAAAAAAGAAAATAAAAATTTTGAAGAAGATAACAGCCACGATTTAGATGAATATACAAATTTTGATGATAGAATCAAAAAAATCTTTAGTGACGATGATGAAACAAAAGCAAAAAAAATAGATGAAGAAGACGAAGAAGAAATTCCTCAAGACAAAGAAGGCTATAAAGTAGAACCCCAACTTTTAGATAAAGAAATTAATGGTTTAAAACCTGCCAATTTATCAAAAGTAATGAAAACATCATTCATTGAATATGCAATGAGTGTCATAGTTTCTCGTGCTCTCCCTGATGCCCGCGACGGACTAAAGCCGGTGCACCGTAGAATTTTATATGGTATGAGTGAACTTGGAATGTTTTATACAGCGCCACAT…
MH27	ATGCTTTTTGGCGAAGATGATAACAATAAAAAAGAAAATAAAAATTTTGAAGAAGATAACAGCCACGATTTAGATGAATATACAAATTTTGATGATAGAATCAAAAAAATCTTTAGTGACGATGATGAAACAAAAGCAAAAAAAATAGATGAAGAAGACGAAGAAGAAATTCCTCAAGACAAAGAAGGCTATAAAGTAGAACCCCAACTTTTAGATAAAGAAATTAATGGTTTAAAACCTGCCAATTTATCAAAAGTAATGAAAACATCATTCATTGAATATGCAATGAGTGTCATAGTTTCTCGTGCTCTCCCTGATGCTCGTGACGGATTAAAGCCAGTGCACCGTAGAATTTTATATGGTATGAGTGAACTTGGAATGTTTTACACAGCGCCACAT…
MH28	ATGCTTTTTGGCGAAGATGATAACAATAAAAAAGAAAATAAAAATTTTGAAGAAGATAACAGCCACGATTTAGATGAATATACAAATTTTGATGATAGAATCAAAAAAATCTTTAGTGACGATGATGAAACAAAAGCAAAAAAAATAGATGAAGAAGACGAAGAAGAAATTCCTCAAGACAAAGAAGGCTATAAAGTAGAACCCCAACTTTTAGATAAAGAAATTAATGGTTTAAAACCTGCCAATTTATCAAAAGTAATGAAAACATCATTCATTGAATATGCAATGAGTGTCATAGTTTCTCGTGCTCTCCCTGATGCTCGTGACGGACTAAAGCCGGTGCACCGTAGAATTTTATATGGTATGAGTGAACTTGGAATGTTTTATACAGCGCCACAT…
MH43	ATGCTTTTTGGCGAAGATGATAACAATAAAAAAGAAAATAAAAATTTTGAAGAAGATAACAGCCACGATTTAGATGAATATACAAATTTTGATGATAGAATCAAAAAAATCTTTAGTGACGATGATGAAACAAAAGCAAAAAAAATAGATGAAGAAGACGAAGAAGAAATTCCTCAAGACAAAGAAGGCTATAAAGTAGAACCCCAACTTTTAGATAAAGAAATTAATGGTTTAAAACCTGCCAATTTATCAAAAGTAATGAAAACATCGTTCATTGAATATGCAATGAGTGTCATAGTTTCTCGTGCTCTCCCTGATGCTCGTGACGGACTAAAGCCAGTACACCGTAGAATTTTATATGGTATGAGTGAACTTGGAATGTTTTATACAGCGCCACAT…
N219	ATGCTTTTTGGCGAAGATGATAACAATAAAAAAGAAAATAAAAATTTTGAAGAAGATAACAGCCACGATTTAGATGAATATACAAATTTTGATGATAGAATCAAAAAAATCTTTAGTGACGATGATGAAACAAAAGCAAAAAAAATAGATGAAGAGGACGAAGAAGAAATTCCTCAAGACAAAGAAGGCTATAAAGTAGAACCCCAACTTTTAGATAAAGAAATTAATGGTTTAAAACCTGCCAATTTATCAAAAGTAATGAAAACATCATTCATTGAATATGCAATGAGTGTCATAGTTTCTCGTGCTCTCCCTGATGCCCGTGACGGACTAAAGCCAGTACACCGTAGAATTTTATATGGTATGAGTGAACTTGGAATGTTTTATACAGCGCCACAT…
N281	ATGCTTTTTGGCGAAGATGATAACAATAAAAAAGAAAATAAAAATTTTGAAGAAGATAACAGCCACGATTTAGATGAATATACAAATTTTGATGATAGAATCAAAAAAATCTTTAGTGACGATGATGAAACAAAAGCAAAAAAAATAGATGAAGAAGACGAAGAAGAAATTCCTCAAGACAAAGAAGGCTATAAAGTAGAACCCCAACTTTTAGATAAAGAAATTAATGGTTTAAAGCCTGCCAATTTATCAAAAGTAATGAAAACATCATTCATTGAATATGCAATGAGTGTCATAGTTTCTCGTGCTCTCCCTGATGCTCGTGATGGACTAAAGCCGGTGCACCGTAGAATTTTATATGGTATGAGTGAACTTGGAATGTTTTATACAGCGCCACAT…
N290	ATAGATGAAGAAGACGAAGAAGAAATTCCTCAAGACAAAGAAGGCTATAAAGTAGAACCCCAACTTTTAGATAAAGAAATTAATGGTTTAAAGCCTGCCAATTTATCAAAAGTAATGAAAACATCATTCATTGAATATGCAATGAGTGTCATAGTTTCTCGTGCTCTCCCTGATGCTCGTGATGGACTAAAGCCGGTGCACCGTAGAATTTTATATGGTATGAGTGAACTTGGAATGTTTTATACAGCGCCACATAAAAAATCGGCAAGAATTGTCGGAGATGTTTTAGGTAAATATCACCCACACGGAGATTCATCAGTATATGAAGCTATGGTAAGAATGGCTCAAGATTTTTCACTTCGCTATCCTTTAATTGATGGACATGGTAACTTTGGTTCT…
N348	ATGCTTTTTGGCGAAGATGATAACAATAAAAAAGAAAATAAAAATTTTGAAGAAGATAACAGCCACGATTTAGATGAATATACAAATTTTGATGATAGAATCAAAAAAATCTTTAGTGACGATGATGAAACAAAAGCAAAAAAAATAGATGAAGAAGACGAAGAAGAAATTCCTCAAGACAAAGAAGGCTATAAAGTAGAACCCCAACTTTTAGATAAAGAAATTAATGGTTTAAAACCTGCCAATTTATCAAAAGTAATGAAAACATCATTCATTGAATATGCAATGAGTGTCATAGTTTCTCGTGCTCTCCCTGATGCTCGTGACGGATTAAAGCCAGTGCACCGTAGAATTTTATATGGTATGAGTGAACTTGGAATGTTTTACACAGCGCCACAT…
NC_000912	ATGGCAAAGCAACAAGATCAAATTGACAAAATTCGTCAGGAATTAGCACAATCAGCAATTAAAAACATCTCCCTCTCCAGTGAACTAGAACGTTCCTTCATGGAGTATGCGATGTCGGTGATAGTGGCTCGCGCGCTCCCAGATGCGAGGGATGGACTTAAACCTGTGCACCGCCGTGTGCTCTATGGTGCTTACACTGGGGGCATGCACCACGATCGCCCCTTTAAAAAGTCAGCACGGATTGTCGGTGATGTAATGAGTAAGTTCCACCCCCACGGGGACATGGCCATTTACGACACAATGTCGCGGATGGCGCAGGACTTTTCTTTGCGTTACCTCTTAATTGACGGACATGGTAACTTTGGCTCGATTGATGGCGATCGTCCCGCAGCACAACGT…
PL5	ATGCTTTTTGGCGAAGATGATAACAATAAAAAAGAAAATAAAAATTTTGAAGAAGATAACAGCCACGATTTAGATGAATATACAAATTTTGATGATAGAATCAAAAAAATCTTTAGTGACGAAGATGAAACAAAAGCAAAAAAAATAGATGAAGAAGACGAAGAAGAAATTCCTCAAGACAAGGAAGGCTATAAAGTAGAACCTCAACTTTTAGATAAAGAAATTAATGGTTTAAAACCTGCCAATTTATCAAAAGTAATGAAAACATCATTCATTGAATATGCAATGAGTGTCATAGTTTCTCGTGCTCTCCCTGATGCTCGTGACGGATTAAAGCCAGTGCACCGTAGAATTTTATATGGTATGAGTGAACTTGGAATGTTTTACACAGCGCCACAT…
S019M	ATGCTTTTTGGCGAAGATGATAACAATAAAAAAGAAAATAAAAATTTTGAAGAAGATAACAGCCACGATTTAGATGAATATACAAATTTTGATGATAGAATCAAAAAAATCTTTAGTGACGATGATGAAACAAAAGCAAAAAAAATAGATGAAGAAGACGAAGAAGAAATTCCTCAAGACAAAGAAGGCTATAAAGTAGAACCCCAACTTTTAGATAAAGAAATTAATGGTTTAAAACCTGCCAATTTATCAAAAGTAATGAAAACATCATTCATTGAATATGCAATGAGTGTCATAGTTTCTCGTGCTCTCCCTGATGCTCGTGACGGACTAAAGCCAGTGCACCGTAGAATTTTATATGGTATGAGTGAACTTGGAATGTTTTATACAGCGCCACAT…
S019M2R	ATGCTTTTTGGCGAAGATGATAACAATAAAAAAGAAAATAAAAATTTTGAAGAAGATAACAGCCACGATTTAGATGAATATACAAATTTTGATGATAGAATCAAAAAAATCTTTAGTGACGATGATGAAACAAAAGCAAAAAAAATAGATGAAGAAGACGAAGAAGAAATTCCTCAAGACAAAGAAGGCTATAAAGTAGAACCCCAACTTTTAGATAAAGAAATTAATGGTTTAAAACCTGCCAATTTATCAAAAGTAATGAAAACATCATTCATTGAATATGCAATGAGTGTCATAGTTTCTCGTGCTCTCCCTGATGCTCGTGACGGACTAAAGCCAGTGCACCGTAGAATTTTATATGGTATGAGTGAACTTGGAATGTTTTATACAGCGCCACAT…
S035M	ATGCTTTTTGGCGAAGATGATAACAATAAAAAAGAAAATAAAAATTTTGAAGAAGATAACAGCCACGATTTAGATGAATATACAAATTTTGATGATAGAATCAAAAAAATCTTTAGTGATGATGATGAAACAAAAGCAAAAAAAATAGATGAAGAAGACGAAGAAGAAATTCCTCAAGACAAAGAAGGCTATAAAGTAGAACCCCAACTTTTAGATAAAGAAATTAATGGTTTAAAACCTGCCAATTTATCAAAAGTAATGAAAACATCATTCATTGAATATGCAATGAGTGTCATAGTTTCTCGTGCTCTCCCTGATGCTCGTGACGGACTAAAGCCAGTGCACCGTAGAATTTTATATGGTATGAGTGAACTTGGAATGTTTTATACAGCGCCACAT…
S042	ATGCTTTTTGGCGAAGATGATAACAATAAAAAAGAAAATAAAAATTTTGAAGAAGATAACAGCCACGATTTAGATGAATATACAAATTTTGATGATAGAATCAAAAAAATCTTTAGTGACGATGATGAAACAAAAGCAAAAAAAATAGATGAAGAAGACGAAGAAGAAATTCCTCAAGACAAAGAAGGCTATAAAGTAGAACCCCAACTTTTAGATAAAGAAATTAATGGTTTAAAACCTGCCAATTTATCAAAAGTAATGAAAACATCATTCATTGAATATGCAATGAGTGTCATAGTTTCTCGTGCTCTCCCTGATGCTCGTGACGGACTAAAGCCAGTGCACCGTAGAATTTTATATGGCATGAGTGAACTCGGAATGTTTTATACAGCGCCACAT…
S048	ATGCTTTTTGGCGAAGATGATAACAATAAAAAAGAAAATAAAAATTTTGAAGAAGATAACAGCCACGATTTAGATGAATATACAAATTTTGATGATAGAATCAAAAAAATCTTTAGTGACGATGATGAAACAAAAGCAAAAAAAATAGATGAAGAAGACGAAGAAGAAATTCCTCAAGACAAAGAAGGCTATAAAGTAGAACCCCAACTTTTAGATAAAGAAATTAATGGTTTAAAACCTGCCAATTTATCAAAAGTAATGAAAACATCATTCATTGAATATGCAATGAGTGTCATAGTTTCTCGTGCTCTCCCTGATGCTCGTGACGGATTAAAGCCAGTGCACCGTAGAATTTTATATGGTATGAGTGAACTTGGAATGTTTTACACAGCGCCACAT…
S070	ATGCTTTTTGGCGAAGATGATAACAATAAAAAAGAAAATAAAAATTTTGAAGAAGATAACAGCCACGATTTAGATGAATATACAAATTTTGATGATAGAATCAAAAAAATCTTTAGTGACGATGATGAAACAAAAGCAAAAAAAATAGATGAAGAAGACGAAGAAGAAATTCCTCAAGACAAAGAAGGCTATAAAGTAGAACCCCAACTTTTAGATAAAGAAATTAATGGTTTAAAACCTGCCAATTTATCAAAAGTAATGAAAACATCATTCATTGAATATGCAATGAGTGTCATAGTTTCTCGTGCTCTCCCTGATGCTCGTGACGGACTAAAGCCGGTGCACCGTAGAATTTTATATGGTATGAGTGAACTTGGAATGTTTTATACAGCGCCACAT…
S104	ATGCTTTTTGGCGAAGATGATAACAATAAAAAAGAAAACAAAAATTTTGAAGAAGATAACGGCCACGATTTAGATGAATATACAAATTTTGATGATAGAATCAAAAAAATCTTTAGTGACGATGATGAAACAAAAGCAAAAAAAATAGACGAAGAGGACGAAGAAGAAATCCCTCAAGACAAAGAAGGCTATAAGGTAGAACCCCAACTTTTAGATAAAGAAATTAATGGTTTAAGACCCGCTAATTTATCAAAAGTAATGAAAACATCATTCATTGAATATGCAATGAGTGTCATAGTTTCACGTGCTCTACCTGATGCTCGTGATGGTCTAAAGCCAGTACACCGTAGAATTTTATATGGCATGAGCGAACTTGGAATGTTTTATACAGCGCCACAT…
Sprott	ATGCTTTTTGGCGAAGATGATAACAATAAAAAAGAAAATAAAAATTTTGAAGAAGATAACAGCCACGATTTAGATGAATATACAAATTTTGATGATAGAATCAAAAAAATCTTTAGTGACGATGATGAAACAAAAGCAAAAAAAATAGATGAAGAAGACGAAGAAGAAATTCCTCAAGACAAAGAAGGCTATAAAGTAGAACCCCAACTTTTAGATAAAGAAATTAATGGTTTAAAACCTGCCAATTTATCAAAAGTAATGAAAACATCATTCATTGAATATGCAATGAGTGTCATAGTTTCTCGTGCTCTCCCTGATGCTCGTGACGGACTAAAGCCAGTACACCGTAGAATTTTATATGGCATGAGCGAACTTGGAATGTTTTATACAGCGCCACAT…
U006	ATGCTTTTTGGCGAAGATGATAACAATAAAAAAGAAAATAAAAATTTTGAAGAAGATAACAGCCACGATTTAGATGAATATACAAATTTTGATGATAGAATCAAAAAAATCTTTAGTGACGATGATGAAACAAAAGCAAAAAAAATAGATGAAGAAGACGAAGAAGAAATTCCTCAAGACAAAGAAGGCTATAGAGTAGAACCCCAACTTTTAGATAAAGAAATTAATGGTTTAAAACCTGCCAATTTATCAAAAGTAATGAAAACATCATTCATTGAATATGCAATGAGTGTCATAGTTTCTCGTGCTCTCCCTGATGCCCGTGACGGACTAAAGCCGGTGCACCGTAGAATTTTATATGGTATGAGTGAACTTGGAATGTTTTATACAGCGCCACAT…
U018	ATGCTTTTTGGCGAAGATGATAACAATAAAAAAGAAAACAAAAATTTTGAAGAAGATAACAGCCACGATTTAGATGAATATACAAATTTTGATGATAGAATCAAAAAAATCTTTAGTGACGATGATGAAACAAAAGCAAAAAAAATAGACGAAGAGGACGAAGAAGAAATCCCTCAAGACAAAGAAGGCTATAAGGTAGAACCCCAACTTTTAGATAAAGAAATTAATGGTTTAAGACCCGCTAATTTATCAAAAGTAATGAAAACATCATTCATTGAATATGCAATGAGTGTCATAGTTTCACGTGCTCTACCTGATGCTCGTGATGGTCTAAAGCCAGTACACCGTAGAATTTTATATGGCATGAGCGAACTTGGAATGTTTTATACAGCGCCACAT…
U156	ATGCTTTTTGGCGAAGATGATAACAATAAAAAAGAAAATAAAAATTTTGAAGAAGATAACAGCCACGATTTAGATGAATATACAAATTTTGATGATAGAATCAAAAAAATCTTTAGTGACGATGATGAAACAAAAGCAAAAAAAATAGATGAAGAAGACGAAGAAGAAATTCCTCAAGACAAAGAAGGCTATAAAGTAGAACCCCAACTTTTAGATAAAGAAATTAATGGTTTAAAACCTGCCAATTTATCAAAAGTAATGAAAACATCATTCATTGAATATGCAATGAGTGTCATAGTTTCTCGTGCTCTCCCTGATGCCCGTGACGGACTAAAGCCGGTGCACCGTAGAATTTTATATGGTATGAGTGAACTTGGAATGTTTTATACAGCGCCACAT…

## Sheet: gyrB
Isolate Name	Nucleotide Sequence
AH116	ATGGACAAAATAGAAGAAATACATAAATATAATGCCGATAATATTCAAATATTAGAAGGTTTAGAAGCCGTAAGAAAAAGACCCGGCATGTACATAGGCTCAATAGGATTCAAGGGTTTACACCATTTGCTATGAGAAATAGTAGATAACTCAGTCGATGAAGCAATGGCGGGTTTTGCTACTGAAATTAAAATTAAATTGTATCCAAACAATGTAATAGAAGTTGAAGACAATGGTCGTGGAATGCCCACTGGAATTCACTCTGGAACTAAAAAGTCAGCTGTCGAAACAATTTTAACCGTGCTACATGCTGGTGGTAAATTTGATGGATCAAATTATAAAGTTTCCGGAGGATTACATGGTGTTGGTGCATCAGTTGTTAATGCATTAAGTAGTGAA…
ah3-20	ATGGACAAAATAGAAGAAATACATAAATATAATGCCGATAATATTCAAATATTAGAAGGTTTAGAAGCCGTAAGAAAAAGACCCGGCATGTACATAGGCTCAATAGGATTCAAGGGTTTACACCATTTGCTATGAGAAATAGTAGATAACTCAGTCGATGAAGCAATGGCGGGTTTTGCTACCGAAATTAAAATTAAATTGTATCCAAATAATGTAATAGAAGTTGAAGACAATGGTCGTGGAATGCCCACAGGAATTCACTCTGGAACTAAAAAGTCAGCTGTCGAAACAATTTTAACCGTGCTACATGCTGGTGGTAAATTTGATGGATCAAATTATAAAGTTTCCGGAGGATTACATGGTGTTGGTGCATCAGTTGTTAATGCATTAAGTAGTGAA…
ah3-28	ATGGACAAAATAGAAGAAATACATAAATATAATGCCGATAATATTCAAATATTAGAAGGTTTAGAAGCCGTAAGAAAAAGACCCGGCATGTACATAGGCTCAATAGGATTCAAGGGTTTACACCATTTGCTATGAGAAATAGTAGATAACTCAGTCGATGAAGCAATGGCGGGTTTTGCTACCGAAATTAAAATTAAATTGTATCCAAATAATGTAATAGAAGTTGAAGACAATGGTCGTGGAATGCCCACAGGAATTCACTCTGGAACTAAAAAGTCAGCTGTCGAAACAATTTTAACCGTGCTACATGCTGGTGGTAAATTTGATGGATCAAATTATAAAGTTTCCGGAGGATTACATGGTGTTGGTGCATCAGTTGTTAATGCATTAAGTAGTGAA…
ah3-36	ATGGACAAAATAGAAGAAATACATAAATATAATGCCGATAATATTCAAATATTAGAAGGTTTAGAAGCCGTAAGAAAAAGACCCGGCATGTACATAGGCTCAATAGGATTCAAGGGTTTACACCATTTGCTATGAGAAATAGTAGATAACTCAGTCGATGAAGCAATGGCGGGTTTTGCTACCGAAATTAAAATTAAATTGTATCCAAATAATGTAATAGAAGTTGAAGACAATGGTCGTGGAATGCCCACAGGAATTCACTCTGGAACTAAAAAGTCAGCTGTCGAAACAATTTTAACCGTGCTACATGCTGGTGGTAAATTTGATGGATCAAATTATAAAGTTTCCGGAGGATTACATGGTGTTGGTGCATCAGTTGTTAATGCATTAAGTAGTGAA…
AH58	ATGGACAAAATAGAAGAAATACATAAATATAATGCCGATAATATTCAAATATTAGAAGGTTTAGAAGCCGTAAGAAAAAGACCCGGCATGTACATAGGTTCAATAGGATTCAAGGGTTTACACCATTTGCTATGAGAAATAGTAGATAACTCAGTCGATGAAGCAATGGCGGGTTTTGCTACTGAAATTAAAATTAAATTGTATCCAAACAATGTAATAGAAGTTGAAGACAATGGTCGTGGAATGCCCACTGGAATTCACTCTGGAACTAAAAAGTCAGCTGTCGAAACAATTTTAACCGTGCTACATGCTGGGGGTAAATTTGATGGATCAAATTATAAAGTTTCCGGAGGATTACATGGTGTTGGTGCATCAGTTGTTAATGCATTAAGTAGTGAA…
ATCC 23114	ATGGACAAAATAGAAGAAATACATAAATATAATGCCGATAATATTCAAATATTAGAAGGTTTAGAAGCCGTAAGAAAAAGACCCGGCATGTACATAGGCTCAATAGGGTTCAAGGGTTTGCACCACTTGCTATGAGAAATAGTGGATAACTCAGTCGATGAAGCAATGGCGGGTTTTGCTACTGAAATTAAAATTAAATTGTATCCAAATAATGTAATAGAAGTTGAAGACAATGGTCGTGGAATGCCCACCGGAATTCACTCCGGAACTAAGAAGTCAGCTGTCGAAACAATTTTAACCGTGCTACATGCTGGTGGTAAATTTGATGGATCAAATTATAAAGTTTCCGGAGGATTACATGGTGTTGGTGCATCAGTTGTTAATGCATTAAGTAGTGAA…
CJ02	ATGGACAAAATAGAAGAAATACATAAATATAATGCCGATAATATTCAAATATTAGAAGGTTTAGAAGCCGTAAGAAAAAGACCCGGCATGTACATTGGTTCAATAGGATTCAAGGGTTTGCACCATTTGCTATGAGAAATAGTAGATAACTCAGTCGATGAAGCAATGGCAGGTTTTGCTACTGAAATTAAAATTAAATTGTATCCAAATAATGTAATAGAAGTTGAAGACAATGGTCGTGGAATGCCCACAGGAATTCACTCTGGAACTAAAAAGTCAGCTGTCGAAACAATTTTAACCGTGCTACATGCTGGTGGTAAATTTGATGGATCAAATTATAAAGTTTCCGGAGGATTACATGGTGTTGGTGCATCAGTTGTTAATGCATTAAGTAGTGAA…
CJ05	ATGGACAAAATAGAAGAAATACATAAATATAATGCCGATAATATTCAAATATTAGAAGGTTTAGAAGCCGTAAGAAAAAGACCCGGCATGTACATAGGCTCAATAGGATTCAAGGGTTTACACCATTTGCTATGAGAAATAGTAGATAACTCAGTCGATGAAGCAATGGCGGGTTTTGCTACTGAAATTAAAATTAAATTGTATCCAAACAATGTAATAGAAGTTGAAGACAATGGTCGTGGAATGCCCACTGGAATTCACTCTGGAACTAAAAAGTCAGCTGTCGAAACAATTTTAACCGTGCTACATGCTGGTGGTAAATTTGATGGATCAAATTATAAAGTTTCCGGAGGATTACATGGTGTTGGTGCATCAGTTGTTAATGCATTAAGTAGTGAA…
CJ10	ATGGACAAAATAGAAGAAATACATAAATATAATGCCGATAATATTCAAATATTAGAAGGTTTAGAAGCCGTAAGAAAAAGACCCGGCATGTACATTGGTTCAATAGGATTCAAGGGTTTGCACCATTTGCTATGAGAAATAGTAGATAACTCAGTCGATGAAGCAATGGCGGGTTTTGCTACCGAAATTAAAATTAAATTGTATCCAAATAATGTAATAGAAGTTGAAGACAATGGTCGTGGAATGCCCACAGGAATTCACTCTGGAACTAAAAAGTCAGCTGTCGAAACAATTTTAACCGTGCTACATGCTGGTGGTAAATTTGATGGATCAAATTATAAAGTTTCCGGAGGATTACATGGTGTTGGTGCATCAGTTGTTAATGCATTAAGTAGTGAA…
CJ12	ATGGACAAAATAGAAGAAATACATAAATATAATGCCGATAATATTCAAATATTAGAAGGTTTAGAAGCCGTAAGAAAAAGACCCGGCATGTACATAGGCTCAATAGGGTTCAAGGGTTTGCACCACTTGCTATGAGAAATAGTAGATAACTCAGTCGATGAAGCAATGGCAGGTTTTGCTACTGAAATTAAAATTAAATTGTATCCAAATAATGTAATAGAAGTTGAAGACAATGGTCGTGGAATGCCCACTGGAATTCACTCTGGAACTAAAAAGTCAGCTGTCGAAACAATTTTAACCGTGCTACATGCTGGTGGTAAATTTGATGGATCAAATTATAAAGTTTCCGGAGGATTACATGGTGTTGGTGCATCAGTTGTTAATGCATTAAGTAGTGAA…
CJ13	ATGGACAAAATAGAAGAAATACATAAATATAATGCCGATAATATTCAAATATTAGAAGGTTTAGAAGCCGTAAGAAAAAGACCCGGCATGTACATAGGCTCAATAGGATTCAAGGGTTTACACCATTTGCTATGAGAAATAGTAGATAACTCAGTCGATGAAGCAATGGCGGGTTTTGCTACTGAAATTAAAATTAAATTGTATCCAAACAATGTAATAGAAGTTGAAGACAATGGTCGTGGAATGCCCACTGGAATTCACTCTGGAACTAAAAAGTCAGCTGTCGAAACAATTTTAACCGTGCTACATGCTGGTGGTAAATTTGATGGATCAAATTATAAAGTTTCCGGAGGATTACATGGTGTTGGTGCATCAGTTGTTAATGCATTAAGTAGTGAA…
CJ20	ATGGACAAAATAGAAGAAATACATAAATATAATGCCGATAATATTCAAATATTAGAAGGTTTAGAAGCCGTAAGAAAAAGACCCGGCATGTACATTGGTTCAATAGGGTTCAAGGGTTTGCACCATTTGCTATGAGAAATAGTAGATAACTCAGTCGATGAAGCAATGGCGGGTTTTGCTACTGAAATTAAAATTAAATTGTATCCAAATAATGTAATAGAAGTTGAAGACAATGGTCGTGGAATGCCCACAGGAATTCACTCTGGAACTAAAAAGTCAGCTGTCGAAACAATTTTAACCGTGCTACATGCTGGTGGTAAATTTGATGGATCAAATTATAAAGTTTCCGGAGGATTACATGGTGTTGGTGCATCAGTTGTTAATGCATTAAGTAGTGAA…
CJ21	ATGGACAAAATAGAAGAAATACATAAATATAATGCCGATAATATTCAAATATTAGAAGGTTTAGAAGCCGTAAGAAAAAGACCCGGCATGTACATAGGCTCAATAGGATTCAAGGGTTTACACCATTTGCTATGAGAAATAGTAGATAACTCAGTCGATGAAGCAATGGCGGGTTTTGCTACTGAAATTAAAATTAAATTGTATCCAAACAATGTAATAGAAGTTGAAGACAATGGTCGTGGAATGCCCACTGGAATTCACTCCGGAACTAAAAAGTCAGCTGTCGAAACAATTTTAACCGTGCTACATGCTGGTGGTAAATTTGATGGATCAAATTATAAAGTTTCCGGAGGATTACATGGTGTTGGTGCATCAGTTGTTAATGCATTAAGTAGTGAA…
DF28	ATGGACAAAATAGAAGAAATACATAAATATAATGCCGATAATATTCAAATATTAGAAGGTTTAGAAGCCGTAAGAAAAAGACCCGGCATGTACATAGGCTCAATAGGGTTCAAGGGTTTGCACCACTTGCTATGAGAAATAGTGGATAACTCAGTCGATGAAGCAATGGCGGGTTTTGCTACTGAAATTAAAATTAAATTGTATCCAAATAATGTAATAGAAGTTGAAGACAATGGTCGTGGAATGCCCACCGGAATTCACTCCGGAACTAAGAAGTCAGCTGTCGAAACAATTTTAACCGTGCTACATGCTGGTGGTAAATTTGATGGATCAAATTATAAAGTTTCCGGAGGATTACATGGTGTTGGTGCATCAGTTGTTAATGCATTAAGTAGTGAA…
DF282R	ATGGACAAAATAGAAGAAATACATAAATATAATGCCGATAATATTCAAATATTAGAAGGTTTAGAAGCCGTAAGAAAAAGACCCGGCATGTACATAGGCTCAATAGGGTTCAAGGGTTTGCACCACTTGCTATGAGAAATAGTGGATAACTCAGTCGATGAAGCAATGGCGGGTTTTGCTACTGAAATTAAAATTAAATTGTATCCAAATAATGTAATAGAAGTTGAAGACAATGGTCGTGGAATGCCCACCGGAATTCACTCCGGAACTAAGAAGTCAGCTGTCGAAACAATTTTAACCGTGCTACATGCTGGTGGTAAATTTGATGGATCAAATTATAAAGTTTCCGGAGGATTACATGGTGTTGGTGCATCAGTTGTTAATGCATTAAGTAGTGAA…
DF284	ATGGACAAAATAGAAGAAATACATAAATATAATGCCGATAATATTCAAATATTAGAAGGTTTAGAAGCCGTAAGAAAAAGACCCGGCATGTACATAGGCTCAATAGGGTTCAAGGGTTTGCACCACTTGCTATGAGAAATAGTGGATAACTCAGTCGATGAAGCAATGGCGGGTTTTGCTACTGAAATTAAAATTAAATTGTATCCAAATAATGTAATAGAAGTTGAAGACAATGGTCGTGGAATGCCCACTGGAATTCACTCTGGAACTAAAAAGTCAGCTGTCGAAACAATTTTAACCGTGCTACATGCTGGTGGTAAATTTGATGGATCAAATTATAAAGTTTCCGGAGGATTACATGGTGTTGGTGCATCAGTTGTTAATGCATTAAGTAGTGAA…
DF289	ATGGACAAAATAGAAGAAATACATAAATATAATGCCGATAATATTCAAATATTAGAAGGTTTAGAAGCCGTAAGAAAAAGACCCGGCATGTACATAGGTTCAATAGGGTTCAAGGGTTTGCACCATTTACTATGAGAAATAGTAGATAACTCAGTCGATGAAGCAATGGCGGGTTTTGCTACTGAAATTAAAATTAAATTGTATCCAAATAATGTAATAGAAGTCGAAGACAATGGTCGTGGAATGCCTACTGGAATTCACTCAGGAACTAAAAAGTCAGCTGTCGAAACAATTTTAACCGTGCTACATGCTGGTGGTAAATTTGATGGATCAAATTATAAAGTTTCCGGAGGATTACATGGTGTTGGTGCATCAGTTGTTAATGCATTAAGTAGTGAA…
DF290	ATGGACAAAATAGAAGAAATACATAAATATAATGCCGATAATATTCAAATATTAGAAGGTTTAGAAGCCGTAAGAAAAAGACCCGGCATGTACATTGGTTCAATAGGATTCAAGGGTTTGCACCATTTGCTATGAGAAATAGTAGATAACTCAGTCGATGAAGCAATGGCGGGTTTTGCTACCGAAATTAAAATTAAATTGTATCCAAATAATGTAATAGAAGTTGAAGACAATGGTCGTGGAATGCCCACAGGAATTCACTCTGGAACTAAAAAGTCAGCTGTCGAAACAATTTTAACCGTGCTACATGCTGGTGGTAAATTTGATGGATCAAATTATAAAGTTTCCGGAGGATTACATGGTGTTGGTGCATCAGTTGTTAATGCATTAAGTAGTGAA…
DF307	ATGGACAAAATAGAAGAAATACATAAATATAATGCCGATAATATTCAAATATTAGAAGGTTTAGAAGCCGTAAGAAAAAGACCCGGCATGTACATTGGTTCAATAGGATTCAAGGGTTTGCACCATTTGCTATGAGAAATAGTAGATAACTCAGTCGATGAAGCAATGGCAGGTTTTGCTACTGAAATTAAAATTAAATTGTATCCAAATAATGTAATAGAAGTTGAAGACAATGGTCGTGGAATGCCTACTGGAATTCATTCTGGAACTAAAAAGTCAGCTGTTGAAACAATTTTAACCGTGCTACATGCTGGTGGTAAATTTGATGGATCAAATTATAAAGTTTCCGGAGGATTACATGGTGTTGGTGCATCAGTTGTTAATGCATTAAGTAGTGAA…
JMM19	ATGGACAAAATAGAAGAAATACATAAATATAATGCCGATAATATTCAAATATTAGAAGGTTTAGAAGCCGTAAGAAAAAGACCCGGCATGTACATAGGCTCAATAGGATTCAAGGGTTTACACCATTTGCTATGAGAAATAGTAGATAACTCAGTCGATGAAGCAATGGCGGGTTTTGCTACTGAAATTAAAATTAAATTGTATCCAAACAATGTAATAGAAGTTGAAGACAATGGTCGTGGAATGCCCACTGGAATTCACTCTGGAACTAAAAAGTCAGCTGTCGAAACAATTTTAACCGTGCTACATGCTGGTGGTAAATTTGATGGATCAAATTATAAAGTTTCCGGAGGATTACATGGTGTTGGTGCATCAGTTGTTAATGCATTAAGTAGTGAA…
KF06	ATGGACAAAATAGAAGAAATACATAAATATAATGCCGATAATATTCAAATATTAGAAGGTTTAGAAGCCGTAAGAAAAAGACCCGGCATGTACATAGGCTCAATAGGATTCAAGGGTTTACACCATTTGCTATGAGAAATAGTAGATAACTCAGTCGATGAAGCAATGGCGGGTTTTGCTACTGAAATTAAAATTAAATTGTATCCAAACAATGTAATAGAAGTTGAAGACAATGGTCGTGGAATGCCCACTGGAATTCACTCTGGAACTAAAAAGTCAGCTGTCGAAACAATTTTAACCGTGCTACATGCTGGTGGTAAATTTGATGGATCAAATTATAAAGTTTCCGGAGGATTACATGGTGTTGGTGCATCAGTTGTTAATGCATTAAGTAGTGAA…
KF08	ATGGATAAAATAGAAGAAATACATAAATATAATGCCGATAATATTCAAATATTAGAAGGTTTAGAAGCCGTAAGAAAAAGACCCGGCATGTACATAGGCTCAATAGGGTTCAAGGGTTTGCACCACTTGCTATGAGAAATAGTGGATAACTCAGTCGATGAAGCAATGGCGGGTTTTGCTACTGAAATTAAAATTAAATTGTATCCAAATAATGTAATAGAAGTTGAAGACAATGGTCGTGGAATGCCCACAGGAATTCACTCTGGAACTAAGAAGTCAGCTGTCGAAACAATTTTAACCGTGCTACATGCTGGTGGTAAATTTGATGGATCAAATTATAAAGTTTCCGGAGGATTACATGGCGTTGGTGCATCAGTTGTTAATGCATTAAGTAGTGAA…
KF09	ATGGACAAAATAGAAGAAATACATAAATATAATGCCGATAATATTCAAATATTAGAAGGTTTAGAAGCCGTAAGAAAAAGACCCGGCATGTACATAGGCTCAATAGGGTTCAAGGGTTTGCACCACTTGCTATGAGAAATAGTGGATAACTCAGTCGATGAAGCAATGGCGGGTTTTGCTACTGAAATTAAAATTAAATTGTATCCAAATAATGTAATAGAAGTTGAAGACAATGGTCGTGGAATGCCCACCGGAATTCACTCCGGAACTAAGAAGTCAGCTGTCGAAACAATTTTAACCGTGCTACATGCTGGTGGTAAATTTGATGGATCAAATTATAAAGTTTCCGGAGGATTACATGGTGTTGGTGCATCAGTTGTTAATGCATTAAGTAGTGAA…
KF12	ATGGACAAAATAGAAGAAATACATAAATATAATGCCGATAATATTCAAATATTAGAAGGTTTAGAAGCCGTAAGAAAAAGACCCGGCATGTACATTGGTTCAATAGGATTCAAGGGTTTGCACCATTTGCTATGAGAAATAGTAGATAACTCAGTCGATGAAGCAATGGCGGGTTTTGCTACCGAAATTAAAATTAAATTGTATCCAAATAATGTAATAGAAGTTGAAGACAATGGTCGTGGAATGCCCACAGGAATTCACTCTGGAACTAAAAAGTCAGCTGTCGAAACAATTTTAACCGTGCTACATGCTGGTGGTAAATTTGATGGATCAAATTATAAAGTTTCCGGAGGATTACATGGTGTTGGTGCATCAGTTGTTAATGCATTAAGTAGTGAA…
KF14	ATGGACAAAATAGAAGAAATACATAAATATAATGCCGATAATATTCAAATATTAGAAGGTTTAGAAGCCGTAAGAAAAAGACCCGGCATGTACATTGGTTCAATAGGATTCAAGGGTTTGCACCATTTGCTATGAGAAATAGTAGATAACTCAGTCGATGAAGCAATGGCGGGTTTTGCTACCGAAATTAAAATTAAATTGTATCCAAATAATGTAATAGAAGTTGAAGACAATGGTCGTGGAATGCCCACAGGAATTCACTCTGGAACTAAAAAGTCAGCTGTCGAAACAATTTTAACCGTGCTACATGCTGGTGGTAAATTTGATGGATCAAATTATAAAGTTTCCGGAGGATTACATGGTGTTGGTGCATCAGTTGTTAATGCATTAAGTAGTGAA…
Leeds	ATGGACAAAATAGAAGAAATACATAAATATAATGCCGATAATATTCAAATATTAGAAGGTTTAGAAGCCGTAAGAAAAAGACCCGGCATGTACATAGGCTCAATAGGATTCAAGGGTTTACACCATTTGCTATGAGAAATAGTAGATAACTCAGTCGATGAAGCAATGGCGGGTTTTGCTACTGAAATTAAAATTAAATTGTATCCAAACAATGTAATAGAAGTTGAAGACAATGGTCGTGGAATGCCCACTGGAATTCACTCTGGAACTAAAAAGTCAGCTGTCGAAACAATTTTAACCGTGCTACATGCTGGTGGTAAATTTGATGGATCAAATTATAAAGTTTCCGGAGGATTACATGGTGTTGGTGCATCAGTTGTTAATGCATTAAGTAGTGAA…
M162b	ATGGACAAAATAGAAGAAATACATAAATATAATGCCGATAATATTCAAATATTAGAAGGTTTAGAAGCCGTAAGAAAAAGACCCGGCATGTACATTGGTTCAATAGGGTTCAAGGGTTTGCACCATTTGCTATGAGAAATAGTAGATAACTCAGTAGATGAAGCAATGGCGGGTTTTGCTACTGAAATTAAAATTAAATTGTATCCAAATAATGTAATAGAAGTTGAAGACAATGGTCGTGGAATGCCCACAGGAATTCACTCTGGAACTAAAAAGTCAGCTGTCGAAACAATTTTAACCGTGCTACATGCTGGTGGTAAATTTGATGGATCAAATTATAAAGTTTCCGGAGGATTACATGGTGTTGGTGCATCAGTTGTTAATGCATTAAGTAGTGAA…
M162e	ATGGACAAAATAGAAGAAATACATAAATATAATGCCGATAATATTCAAATATTAGAAGGTTTAGAAGCCGTAAGAAAAAGACCCGGCATGTACATTGGTTCAATAGGGTTCAAGGGTTTGCACCATTTGCTATGAGAAATAGTAGATAACTCAGTAGATGAAGCAATGGCGGGTTTTGCTACTGAAATTAAAATTAAATTGTATCCAAATAATGTAATAGAAGTTGAAGACAATGGTCGTGGAATGCCCACAGGAATTCACTCTGGAACTAAAAAGTCAGCTGTCGAAACAATTTTAACCGTGCTACATGCTGGTGGTAAATTTGATGGATCAAATTATAAAGTTTCCGGAGGATTACATGGTGTTGGTGCATCAGTTGTTAATGCATTAAGTAGTGAA…
M162j	ATGGACAAAATAGAAGAAATACATAAATATAATGCCGATAATATTCAAATATTAGAAGGTTTAGAAGCCGTAAGAAAAAGACCCGGCATGTACATTGGTTCAATAGGGTTCAAGGGTTTGCACCATTTGCTATGAGAAATAGTAGATAACTCAGTAGATGAAGCAATGGCGGGTTTTGCTACTGAAATTAAAATTAAATTGTATCCAAATAATGTAATAGAAGTTGAAGACAATGGTCGTGGAATGCCCACAGGAATTCACTCTGGAACTAAAAAGTCAGCTGTCGAAACAATTTTAACCGTGCTACATGCTGGTGGTAAATTTGATGGATCAAATTATAAAGTTTCCGGAGGATTACATGGTGTTGGTGCATCAGTTGTTAATGCATTAAGTAGTGAA…
MH05-1	ATGGACAAAATAGAAGAAATACATAAATATAATGCCGATAATATTCAAATATTAGAAGGTTTAGAAGCCGTAAGAAAAAGACCCGGCATGTACATAGGCTCAATAGGATTCAAGGGTTTACACCATTTGCTATGAGAAATAGTAGATAACTCAGTCGATGAAGCAATGGCGGGTTTTGCTACTGAAATTAAAATTAAATTGTATCCAAATAATGTAATAGAAGTTGAAGACAATGGTCGTGGAATGCCCACTGGAATTCACTCTGGAACTAAAAAGTCAGCTGTCGAAACAATTTTAACCGTGCTACATGCTGGTGGTAAATTTGATGGATCAAATTATAAAGTTTCCGGAGGCTTACATGGTGTTGGTGCATCAGTTGTTAATGCATTAAGTAGTGAA…
MH05-13	ATGGACAAAATAGAAGAAATACATAAATATAATGCCGATAATATTCAAATATTAGAAGGTTTAGAAGCCGTAAGAAAAAGACCCGGCATGTACATAGGCTCAATAGGATTTAAGGGTTTACACCATTTGCTATGAGAAATAGTAGATAACTCAGTCGATGAAGCAATGGCGGGTTTTGCTACTGAAATTAAAATTAAATTGTATCCAAACAATGTAATAGAAGTTGAAGACAATGGTCGTGGAATGCCCACTGGAATTCACTCTGGAACTAAAAAGTCAGCTGTCGAAACAATTTTAACCGTGCTACATGCTGGTGGTAAATTTGATGGATCAAATTATAAAGTTTCCGGAGGGTTGCACGGTGTTGGTGCATCAGTTGTTAATGCATTAAGTAGTGAA…
MH05-14	ATGGACAAAATAGAAGAAATACATAAATATAATGCCGATAATATTCAAATATTAGAAGGTTTAGAAGCCGTAAGAAAAAGACCCGGCATGTACATAGGCTCAATAGGATTCAAGGGTTTACACCATTTGCTATGAGAAATAGTAGATAACTCAGTCGATGAAGCAATGGCAGGTTTTGCTACTGAAATTAAAATTAAATTGTATCCAAATAATGTGATAGAAGTTGAAGACAATGGTCGTGGAATGCCCACTGGAATTCACTCTGGAACTAAGAAGTCAGCTGTCGAAACAATTTTAACCGTGCTACATGCTGGTGGTAAATTTGATGGATCAAATTATAAAGTTTCCGGAGGGTTGCACGGTGTTGGTGCATCAGTTGTTAATGCATTAAGTAGTGAA…
MH06-01	ATGGACAAAATAGAAGAAATACATAAATATAATGCCGATAATATTCAAATATTAGAAGGTTTAGAAGCCGTAAGAAAAAGACCCGGCATGTACATAGGCTCAATAGGGTTCAAGGGTTTGCACCACTTGCTATGAGAAATAGTGGATAACTCAGTCGATGAAGCAATGGCGGGTTTTGCTACTGAAATTAAAATTAAATTGTATCCAAATAATGTAATAGAAGTTGAAGACAATGGTCGTGGAATGCCCACAGGAATTCACTCTGGAACTAAAAAGTCAGCTGTCGAAACAATTTTAACCGTGCTACATGCTGGTGGTAAATTTGATGGATCAAATTATAAAGTTTCCGGAGGATTACATGGTGTTGGTGCATCAGTTGTTAATGCATTAAGTAGTGAA…
MH06-11	ATGGACAAAATAGAAGAAATACATAAATATAATGCCGATAATATTCAAATATTAGAAGGTTTAGAAGCCGTAAGAAAAAGACCCGGCATGTACATAGGTTCAATAGGATTCAAGGGTTTGCACCATTTGCTATGAGAAATAGTAGATAACTCAGTCGATGAAGCAATGGCGGGTTTTGCTACTGAAATTAAAATTAAATTGTATCCAAATAATGTAATAGAAGTTGAAGACAATGGTCGTGGAATGCCCACAGGAATTCACTCTGGAACTAAAAAGTCAGCTGTCGAAACAATTTTAACCGTGCTACATGCTGGTGGTAAATTTGATGGATCAAATTATAAAGTTTCCGGAGGATTACATGGTGTTGGTGCATCAGTTGTTAATGCATTAAGTAGTGAA…
MH06-12	ATGGACAAAATAGAAGAAATACATAAATATAATGCCGATAATATTCAAATATTAGAAGGTTTAGAAGCCGTAAGAAAAAGACCCGGCATGTACATAGGCTCAATAGGGTTCAAGGGTTTGCACCACTTGCTATGAGAAATAGTGGATAACTCAGTCGATGAAGCAATGGCGGGTTTTGCTACTGAAATTAAAATTAAATTGTATCCAAATAATGTAATAGAAGTTGAAGACAATGGTCGTGGAATGCCCACCGGAATTCACTCCGGAACTAAGAAGTCAGCTGTCGAAACAATTTTAACCGTGCTACATGCTGGTGGTAAATTTGATGGATCAAATTATAAAGTTTCCGGAGGATTACATGGTGTTGGTGCATCAGTTGTTAATGCATTAAGTAGTGAA…
MH08-5	ATGGACAAAATAGAAGAAATACATAAATATAATGCCGATAATATTCAAATATTAGAAGGTTTAGAAGCCGTAAGAAAAAGACCCGGCATGTACATTGGTTCAATAGGGTTCAAGGGTTTGCACCATTTGCTATGAGAAATAGTAGATAACTCAGTAGATGAAGCAATGGCGGGTTTTGCTACTGAAATTAAAATTAAATTGTATCCAAATAATGTAATAGAAGTTGAAGACAATGGTCGTGGAATGCCCACAGGAATTCACTCTGGAACTAAAAAGTCAGCTGTCGAAACAATTTTAACCGTGCTACATGCTGGTGGTAAATTTGATGGATCAAATTATAAAGTTTCCGGAGGATTACATGGTGTTGGTGCATCAGTTGTTAATGCATTAAGTAGTGAA…
MH10-04	ATGGACAAAATAGAAGAAATACATAAATATAATGCCGATAATATTCAAATATTAGAAGGTTTAGAAGCCGTAAGAAAAAGACCCGGCATGTACATTGGTTCAATAGGGTTCAAGGGTTTGCACCACTTGCTATGAGAAATAGTAGATAACTCAGTCGATGAAGCAATGGCAGGTTTTGCTACTGAAATTAAAATTAAATTGTATCCAAATAATGTAATAGAAGTTGAAGACAATGGTCGTGGAATGCCTACTGGAATTCATTCCGGAACTAAAAAGTCAGCTGTTGAAACAATTTTAACCGTGCTACATGCTGGTGGTAAATTTGATGGATCAAATTATAAAGTTTCCGGAGGATTACATGGTGTTGGTGCATCAGTTGTTAATGCATTAAGTAGTGAA…
MH10-09	ATGGACAAAATAGAAGAAATACATAAATATAATGCCGATAATATTCAAATATTAGAAGGTTTAGAAGCCGTAAGAAAAAGACCCGGCATGTACATAGGCTCAATAGGATTCAAGGGTTTACACCATTTGCTATGAGAAATAGTAGATAACTCAGTCGATGAAGCAATGGCGGGTTTTGCTACTGAAATTAAAATTAAATTGTATCCAAACAATGTAATAGAAGTTGAAGACAATGGTCGTGGAATGCCCACTGGAATTCACTCTGGAACTAAAAAGTCAGCTGTCGAAACAATTTTAACCGTGCTACATGCTGGTGGTAAATTTGATGGATCAAATTATAAAGTTTCCGGAGGATTACATGGTGTTGGTGCATCAGTTGTTAATGCATTAAGTAGTGAA…
MH10-15	ATGGACAAAATAGAAGAAATACATAAATATAATGCCGATAATATTCAAATATTAGAAGGTTTAGAAGCCGTAAGAAAAAGACCCGGCATGTACATAGGCTCAATAGGGTTCAAGGGTTTGCACCACTTGCTATGAGAAATAGTGGATAACTCAGTCGATGAAGCAATGGCGGGTTTTGCTACTGAAATTAAAATTAAATTGTATCCAAATAATGTAATAGAAGTTGAAGACAATGGTCGTGGAATGCCCACCGGAATTCACTCCGGAACTAAGAAGTCAGCTGTCGAAACAATTTTAACCGTGCTACATGCTGGTGGTAAATTTGATGGATCAAATTATAAAGTTTCCGGAGGATTACATGGTGTTGGTGCATCAGTTGTTAATGCATTAAGTAGTGAA…
MH11	ATGGACAAAATAGAAGAAATACATAAATATAATGCCGATAATATTCAAATATTAGAAGGTTTAGAAGCCGTAAGAAAAAGACCCGGCATGTACATAGGCTCAATAGGATTCAAGGGTTTACACCATTTGCTATGAGAAATAGTAGATAACTCAGTCGATGAAGCAATGGCGGGTTTTGCTACTGAAATTAAAATTAAATTGTATCCAAACAATGTAATAGAAGTTGAAGACAATGGTCGTGGAATGCCCACTGGAATTCACTCTGGAACTAAAAAGTCAGCTGTCGAAACAATTTTAACCGTGCTACATGCTGGTGGTAAATTTGATGGATCAAATTATAAAGTTTCCGGAGGATTACATGGTGTTGGTGCATCAGTTGTTAATGCATTAAGTAGTGAA…
MH12	ATGGACAAAATAGAAGAAATACATAAATATAATGCCGATAATATTCAAATATTAGAAGGTTTAGAAGCCGTAAGAAAAAGACCCGGCATGTACATAGGCTCAATAGGATTCAAGGGTTTACACCATTTGCTATGAGAAATAGTAGATAACTCAGTCGATGAAGCAATGGCGGGTTTTGCTACTGAAATTAAAATTAAATTGTATCCAAACAATGTAATAGAAGTTGAAGACAATGGTCGTGGAATGCCCACTGGAATTCACTCTGGAACTAAAAAGTCAGCTGTCGAAACAATTTTAACCGTGCTACATGCTGGTGGTAAATTTGATGGATCAAATTATAAAGTTTCCGGAGGATTACATGGTGTTGGTGCATCAGTTGTTAATGCATTAAGTAGTGAA…
MH12-9	ATGGACAAAATAGAAGAAATACATAAATATAATGCCGATAATATTCAAATATTAGAAGGTTTAGAAGCCGTAAGAAAAAGACCCGGCATGTACATAGGCTCAATAGGGTTCAAGGGTTTGCACCACTTGCTATGAGAAATAGTGGATAACTCAGTCGATGAAGCAATGGCGGGTTTTGCTACTGAAATTAAAATTAAATTGTATCCAAACAATGTAATAGAAGTTGAAGACAATGGTCGTGGAATGCCCACTGGAATTCACTCTGGAACTAAAAAGTCAGCTGTCGAAACAATTTTAACCGTGCTACATGCTGGTGGTAAATTTGATGGATCAAATTATAAAGTTTCCGGAGGATTACATGGTGTTGGTGCATCAGTTGTTAATGCATTAAGTAGTGAA…
MH13-04	ATGGACAAAATAGAAGAAATACATAAATATAATGCCGATAATATTCAAATATTAGAAGGTTTAGAAGCCGTAAGAAAAAGACCCGGCATGTACATTGGTTCAATAGGATTCAAGGGTTTGCACCATTTGCTATGAGAAATAGTAGATAACTCAGTCGATGAAGCAATGGCAGGTTTTGCTACTGAAATTAAAATTAAATTGTATCCAAATAATGTAATAGAAGTTGAAGACAATGGTCGTGGAATGCCTACTGGAATTCATTCTGGAACTAAAAAGTCAGCTGTTGAAACAATTTTAACCGTGCTACATGCTGGTGGTAAATTTGATGGATCAAATTATAAAGTTTCCGGAGGATTACATGGTGTTGGTGCATCAGTTGTTAATGCATTAAGTAGTGAA…
MH13-5	ATGGACAAAATAGAAGAAATACATAAATATAATGCCGATAATATTCAAATATTAGAAGGTTTAGAAGCCGTAAGAAAAAGACCCGGCATGTACATAGGCTCAATAGGGTTCAAGGGTTTGCACCACTTGCTATGAGAAATAGTGGATAACTCAGTCGATGAAGCAATGGCGGGTTTTGCTACTGAAATTAAAATTAAATTGTATCCAAATAATGTAATAGAAGTTGAAGACAATGGTCGTGGAATGCCCACCGGAATTCACTCCGGAACTAAGAAGTCAGCTGTCGAAACAATTTTAACCGTGCTACATGCTGGTGGCAAATTTGATGGATCAAATTATAAAGTTTCCGGAGGATTACATGGTGTTGGTGCATCAGTTGTTAATGCATTAAGTAGTGAA…
MH13-7	ATGGACAAAATAGAAGAAATACATAAATATAATGCCGATAATATTCAAATATTAGAAGGTTTAGAAGCCGTAAGAAAAAGACCCGGCATGTACATTGGTTCAATAGGATTCAAGGGTTTGCACCATTTGCTATGAGAAATAGTAGATAACTCAGTCGATGAAGCAATGGCGGGTTTTGCTACCGAAATTAAAATTAAATTGTATCCAAATAATGTAATAGAAGTTGAAGACAATGGTCGTGGAATGCCCACAGGAATTCACTCTGGAACTAAAAAGTCAGCTGTCGAAACAATTTTAACCGTGCTACATGCTGGTGGTAAATTTGATGGATCAAATTATAAAGTTTCCGGAGGATTACATGGTGTTGGTGCATCAGTTGTTAATGCATTAAGTAGTGAA…
MH15-03	ATGGATAAAATAGAAGAAATACATAAATATAATGCCGATAATATTCAAATATTAGAAGGTTTAGAAGCCGTAAGAAAAAGACCCGGCATGTACATAGGCTCAATAGGGTTCAAGGGTTTGCACCACTTGCTATGAGAAATAGTGGATAACTCAGTCGATGAAGCAATGGCGGGTTTTGCTACTGAAATTAAAATTAAATTGTATCCAAATAATGTAATAGAAGTTGAAGACAATGGTCGTGGAATGCCCACAGGAATTCACTCTGGAACTAAGAAGTCAGCTGTCGAAACAATTTTAACCGTGCTACATGCTGGTGGTAAATTTGATGGATCAAATTATAAAGTTTCCGGAGGATTACATGGCGTTGGTGCATCAGTTGTTAATGCATTAAGTAGTGAA…
MH17	ATGGACAAAATAGAAGAAATACATAAATATAATGCCGATAATATTCAAATATTAGAAGGTTTAGAAGCCGTAAGAAAAAGACCCGGCATGTACATAGGCTCAATAGGATTCAAGGGTTTACACCATTTGCTATGAGAAATAGTAGATAACTCAGTCGATGAAGCAATGGCGGGTTTTGCTACTGAAATTAAAATTAAATTGTATCCAAATAATGTAATAGAAGTTGAAGACAATGGTCGTGGAATGCCCACTGGAATTCACTCTGGAACTAAAAAGTCAGCTGTCGAAACAATTTTAACCGTGCTACATGCTGGTGGTAAATTTGATGGATCAAATTATAAAGTTTCCGGAGGCTTACATGGTGTTGGTGCATCAGTTGTTAATGCATTAAGTAGTGAA…
MH18	ATGGACAAAATAGAAGAAATACATAAATATAATGCCGATAATATTCAAATATTAGAAGGTTTAGAAGCCGTAAGAAAAAGACCCGGCATGTACATTGGTTCAATAGGGTTCAAGGGTTTGCACCACTTGCTATGAGAAATAGTAGATAACTCAGTCGATGAAGCAATGGCAGGTTTTGCTACTGAAATTAAAATTAAATTGTATCCAAATAATGTAATAGAAGTTGAAGACAATGGTCGTGGAATGCCCACAGGAATTCACTCTGGAACTAAAAAGTCAGCTGTCGAAACAATTTTAACCGTGCTACATGCTGGTGGTAAATTTGATGGATCAAATTATAAAGTTTCCGGAGGATTACATGGTGTTGGTGCATCAGTTGTTAATGCATTAAGTAGTGAA…
MH20	ATGGACAAAATAGAAGAAATACATAAATATAATGCCGATAATATTCAAATATTAGAAGGTTTAGAAGCCGTAAGAAAAAGACCCGGCATGTACATTGGTTCAATAGGATTCAAGGGTTTGCACCATTTGCTATGAGAAATAGTAGATAACTCAGTCGATGAAGCAATGGCGGGTTTTGCTACCGAAATTAAAATTAAATCGTATCCAAATAATGTAATAGAAGTTGAAGACAATGGTCGTGGAATGCCCACAGGAATTCACTCTGGAACTAAAAAGTCAGCTGTCGAAACAATTTTAACCGTGCTACATGCTGGTGGTAAATTTGATGGATCAAATTATAAAGTTTCCGGAGGATTACATGGTGTTGGTGCATCAGTTGTTAATGCATTAAGTAGTGAA…
MH21	ATGGACAAAATAGAAGAAATACATAAATATAATGCCGATAATATTCAAATATTAGAAGGTTTAGAAGCCGTAAGAAAAAGACCCGGCATGTACATAGGCTCAATAGGGTTCAAGGGTTTGCACCACTTGCTATGAGAAATAGTAGATAACTCAGTCGATGAAGCAATGGCAGGTTTTGCTACTGAAATTAAAATTAAATTGTATCCAAATAATGTAATAGAAGTTGAAGACAATGGTCGTGGAATGCCCACAGGAATTCACTCTGGAACTAAAAAGTCAGCTGTCGAAACAATTTTAACCGTGCTACATGCTGGTGGTAAATTTGATGGATCAAATTATAAAGTTTCCGGAGGATTACATGGTGTTGGTGCATCAGTTGTTAATGCATTAAGTAGTGAA…
MH23	ATGGACAAAATAGAAGAAATACATAAATATAATGCCGATAATATTCAAATATTAGAAGGTTTAGAAGCCGTAAGAAAAAGACCCGGCATGTACATAGGCTCAATAGGATTTAAGGGTTTACACCATTTGCTATGAGAAATAGTAGATAACTCAGTCGATGAAGCAATGGCGGGTTTTGCTACTGAAATTAAAATTAAATTGTATCCAAACAATGTAATAGAAGTTGAAGACAATGGTCGTGGAATGCCCACTGGAATTCACTCTGGAACTAAAAAGTCAGCTGTCGAAACAATTTTAACCGTGCTACATGCTGGTGGTAAATTTGATGGATCAAATTATAAAGTTTCCGGAGGGTTGCACGGTGTTGGTGCATCAGTTGTTAATGCATTAAGTAGTGAA…
MH26	ATGGACAAAATAGAAGAAATACATAAATATAATGCCGATAATATTCAAATATTAGAAGGTTTAGAAGCCGTAAGAAAAAGACCCGGCATGTACATAGGCTCAATAGGATTTAAGGGTTTACACCATTTGCTATGAGAAATAGTAGATAACTCAGTCGATGAAGCAATGGCGGGTTTTGCTACTGAAATTAAAATTAAATTGTATCCAAACAATGTAATAGAAGTTGAAGACAATGGTCGTGGAATGCCCACTGGAATTCACTCTGGAACTAAAAAGTCAGCTGTCGAAACAATTTTAACCGTGCTACATGCTGGTGGTAAATTTGATGGATCAAATTATAAAGTTTCCGGAGGGTTGCACGGTGTTGGTGCATCAGTTGTTAATGCATTAAGTAGTGAA…
MH27	ATGGACAAAATAGAAGAAATACATAAATATAATGCCGATAATATTCAAATATTAGAAGGTTTAGAAGCCGTAAGAAAAAGACCCGGCATGTACATAGGCTCAATAGGATTCAAGGGTTTACACCATTTGCTATGAGAAATAGTAGATAACTCAGTCGATGAAGCAATGGCGGGTTTTGCTACTGAAATTAAAATTAAATTGTATCCAAACAATGTAATAGAAGTTGAAGACAATGGTCGTGGAATGCCCACTGGAATTCACTCTGGAACTAAAAAGTCAGCTGTCGAAACAATTTTAACCGTGCTACATGCTGGTGGTAAATTTGATGGATCAAATTATAAAGTTTCCGGAGGATTACATGGTGTTGGTGCATCAGTTGTTAATGCATTAAGTAGTGAA…
MH28	ATGGACAAAATAGAAGAAATACATAAATATAATGCCGATAATATTCAAATATTAGAAGGTTTAGAAGCCGTAAGAAAAAGACCCGGCATGTACATAGGCTCAATAGGATTTAAGGGTTTACACCATTTGCTATGAGAAATAGTAGATAACTCAGTCGATGAAGCAATGGCGGGTTTTGCTACTGAAATTAAAATTAAATTGTATCCAAACAATGTAATAGAAGTTGAAGACAATGGTCGTGGAATGCCCACTGGAATTCACTCTGGAACTAAAAAGTCAGCTGTCGAAACAATTTTAACCGTGCTACATGCTGGTGGTAAATTTGATGGATCAAATTATAAAGTTTCCGGAGGGTTGCACGGTGTTGGTGCATCAGTTGTTAATGCATTAAGTAGTGAA…
MH43	ATGGACAAAATAGAAGAAATACATAAATATAATGCCGATAATATTCAAATATTAGAAGGTTTAGAAGCCGTAAGAAAAAGACCCGGCATGTACATAGGCTCAATAGGATTCAAGGGTTTGCACCATTTGCTATGAGAAATAGTAGATAACTCAGTCGATGAAGCAATGGCAGGTTTTGCTACTGAAATTAAAATTAAATTGTATCCAAATAATGTAATAGAAGTTGAAGACAATGGTCGTGGAATGCCCACAGGAATTCACTCTGGAACTAAAAAGTCAGCTGTTGAAACAATTTTAACCGTGCTACATGCTGGTGGTAAATTTGATGGATCAAATTATAAAGTTTCCGGAGGATTACATGGTGTTGGTGCATCAGTTGTTAATGCATTAAGTAGTGAA…
N219	ATGGACAAAATAGAAGAAATACATAAATATAATGCCGATAATATTCAAATATTAGAAGGTTTAGAAGCCGTAAGAAAAAGACCCGGCATGTACATAGGCTCAATAGGGTTCAAGGGTTTGCACCACTTGCTATGAGAAATAGTGGATAACTCAGTCGATGAAGCAATGGCAGGTTTTGCTACTGAAATTAAAATTAAATTGTATCCAAATAATGTAATAGAAGTTGAAGACAATGGTCGTGGAATGCCCACTGGAATTCACTCTGGAACTAAAAAGTCAGCTGTCGAAACAATTTTAACCGTGCTACATGCTGGTGGTAAATTTGATGGATCAAATTATAAAGTTTCCGGAGGATTACATGGTGTTGGTGCATCAGTTGTTAATGCATTAAGTAGTGAA…
N281	ATGGACAAAATAGAAGAAATACATAAATATAATGCCGATAATATTCAAATATTAGAAGGTTTAGAAGCCGTAAGAAAAAGACCCGGCATGTACATAGGCTCAATAGGATTCAAGGGTTTACACCATTTGCTATGAGAAATAGTAGATAACTCAGTCGATGAAGCAATGGCAGGTTTTGCTACTGAAATTAAAATTAAATTGTATCCAAATAATGTGATAGAAGTTGAAGACAATGGTCGTGGAATGCCCACTGGAATTCACTCTGGAACTAAGAAGTCAGCTGTCGAAACAATTTTAACCGTGCTACATGCTGGTGGTAAATTTGATGGATCAAATTATAAAGTTTCCGGAGGGTTGCACGGTGTTGGTGCATCAGTTGTTAATGCATTAAGTAGTGAA…
N290	ATGGACAAAATAGAAGAAATACATAAATATAATGCCGATAATATTCAAATATTAGAAGGTTTAGAAGCCGTAAGAAAAAGACCCGGCATGTACATAGGCTCAATAGGATTCAAGGGTTTACACCATTTGCTATGAGAAATAGTAGATAACTCAGTCGATGAAGCAATGGCAGGTTTTGCTACTGAAATTAAAATTAAATTGTATCCAAATAATGTGATAGAAGTTGAAGACAATGGTCGTGGAATGCCCACTGGAATTCACTCTGGAACTAAGAAGTCAGCTGTCGAAACAATTTTAACCGTGCTACATGCTGGTGGTAAATTTGATGGATCAAATTATAAAGTTTCCGGAGGGTTGCACGGTGTTGGTGCATCAGTTGTTAATGCATTAAGTAGTGAA…
N348	ATGGACAAAATAGAAGAAATACATAAATATAATGCCGATAATATTCAAATATTAGAAGGTTTAGAAGCCGTAAGAAAAAGACCCGGCATGTACATTGGTTCAATAGGGTTCAAGGGTTTGCACCATTTGCTATGAGAAATAGTAGATAACTCAGTCGATGAAGCAATGGCGGGTTTTGCTACTGAAATTAAAATTAAATTGTATCCAAATAATGTAATAGAAGTTGAAGACAATGGTCGTGGAATGCCCACAGGAATTCACTCTGGAACTAAAAAGTCAGCTGTCGAAACAATTTTAACCGTGCTACATGCTGGTGGTAAATTTGATGGATCAAATTATAAAGTTTCCGGAGGATTACATGGTGTTGGTGCATCAGTTGTTAATGCATTAAGTAGTGAA…
NC_000912	ATGGAAGACAATAACAAAACGCAAGCTTACGATTCCAGTAGCATTAAGATTCTTGAAGGCTTAGAGGCCGTGCGTAAGCGCCCCGGCATGTACATCGGTTCCACCGGCGAAGAAGGGTTGCACCACATGATCTGGGAAATCATTGATAACTCAATTGACGAGGCCATGGGTGGCTTTGCGAGTACTGTCAAACTAACCCTTAAAGACAACTTTGTCACCATTGTGGAGGATGATGGCCGGGGCATTCCCGTTGACATCCATCCTAAGACCAACCGCTCCACCGTTGAAACAGTGTTTACGGTACTCCACGCTGGGGGTAAGTTTGACAACGATAGCTATAAGGTGTCAGGGGGACTCCACGGTGTGGGTGCCTCGGTTGTTAATGCTTTAAGTTCCTCC…
PL5	ATGGACAAAATAGAAGAAATACATAAATATAATGCCGATAATATTCAAATATTAGAAGGTTTAGAAGCCGTAAGAAAAAGACCCGGCATGTACATAGGCTCAATAGGATTCAAGGGTTTACACCATTTGCTATGAGAAATAGTAGATAACTCAGTCGATGAAGCAATGGCGGGTTTTGCTACTGAAATTAAAATTAAATTGTATCCAAACAATGTAATAGAAGTTGAAGATAATGGTCGTGGAATGCCCACTGGAATTCACTCTGGAACTAAAAAGTCAGCTGTCGAAACAATTTTAACCGTGCTACATGCTGGTGGTAAATTTGATGGATCAAATTATAAAGTTTCCGGAGGATTACATGGTGTTGGTGCATCAGTTGTTAATGCATTAAGTAGTGAA…
S019M	ATGGACAAAATAGAAGAAATACATAAATATAATGCCGATAATATTCAAATATTAGAAGGTTTAGAAGCCGTAAGAAAAAGACCCGGCATGTACATAGGCTCAATAGGGTTTAAGGGTTTACACCATTTGCTATGAGAAATAGTAGATAACTCAGTCGATGAAGCAATGGCGGGTTTTGCTACTGAAATTAAAATTAAATTGTATCCAAACAATGTAATAGAAGTTGAAGACAATGGTCGTGGAATGCCCACAGGAATTCACTCTGGAACTAAAAAGTCAGCTGTCGAAACAATTTTAACCGTGCTACATGCTGGTGGTAAATTTGATGGATCAAATTATAAAGTTTCCGGAGGGTTGCATGGTGTTGGTGCATCAGTTGTTAATGCATTAAGTAGTGAA…
S019M2R	ATGGACAAAATAGAAGAAATACATAAATATAATGCCGATAATATTCAAATATTAGAAGGTTTAGAAGCCGTAAGAAAAAGACCCGGCATGTACATAGGCTCAATAGGGTTTAAGGGTTTACACCATTTGCTATGAGAAATAGTAGATAACTCAGTCGATGAAGCAATGGCGGGTTTTGCTACTGAAATTAAAATTAAATTGTATCCAAACAATGTAATAGAAGTTGAAGACAATGGTCGTGGAATGCCCACAGGAATTCACTCTGGAACTAAAAAGTCAGCTGTCGAAACAATTTTAACCGTGCTACATGCTGGTGGTAAATTTGATGGATCAAATTATAAAGTTTCCGGAGGGTTGCATGGTGTTGGTGCATCAGTTGTTAATGCATTAAGTAGTGAA…
S035M	ATGGACAAAATAGAAGAAATACATAAATATAATGCCGATAATATTCAAATATTAGAAGGTTTAGAAGCCGTAAGAAAAAGACCCGGCATGTACATAGGCTCAATAGGGTTCAAGGGTTTGCACCACTTGCTATGAGAAATAGTGGATAACTCAGTCGATGAAGCAATGGCGGGTTTTGCTACTGAAATTAAAATTAAATTGTATCCAAATAATGTAATAGAAGTTGAAGACAATGGTCGTGGAATGCCCACCGGAATTCACTCCGGAACTAAGAAGTCAGCTGTCGAAACAATTTTAACCGTGCTACATGCTGGTGGTAAATTTGATGGATCAAATTATAAAGTTTCCGGAGGATTACATGGTGTTGGTGCATCAGTTGTTAATGCATTAAGTAGTGAA…
S042	ATGGACAAAATAGAAGAAATACATAAATATAATGCCGATAATATTCAAATATTAGAAGGTTTAGAAGCCGTAAGAAAAAGACCCGGCATGTACATAGGCTCAATAGGATTCAAGGGTTTACACCATTTGCTATGAGAAATAGTAGATAACTCAGTCGATGAAGCAATGGCGGGTTTTGCTACTGAAATTAAAATTAAATTGTATCCAAACAATGTAATAGAAGTTGAAGACAATGGTCGTGGAATGCCCACTGGAATTCACTCTGGAACTAAAAAGTCAGCTGTCGAAACAATTTTAACCGTGCTACATGCTGGTGGTAAATTTGATGGATCAAATTATAAAGTTTCCGGAGGGTTGCACGGTGTTGGTGCATCAGTTGTTAATGCATTAAGTAGTGAA…
S048	ATGGACAAAATAGAAGAAATACATAAATATAATGCCGATAATATTCAAATATTAGAAGGTTTAGAAGCCGTAAGAAAAAGACCCGGCATGTACATAGGCTCAATAGGATTCAAGGGTTTACACCATTTGCTATGAGAAATAGTAGATAACTCAGTCGATGAAGCAATGGCGGGTTTTGCTACTGAAATTAAAATTAAATTGTATCCAAACAATGTAATAGAAGTTGAAGACAATGGTCGTGGAATGCCCACTGGAATTCACTCTGGAACTAAAAAGTCAGCTGTCGAAACAATTTTAACCGTGCTACATGCTGGTGGTAAATTTGATGGATCAAATTATAAAGTTTCCGGAGGATTACATGGTGTTGGTGCATCAGTTGTTAATGCATTAAGTAGTGAA…
S070	ATGGACAAAATAGAAGAAATACATAAATATAATGCCGATAATATTCAAATATTAGAAGGTTTAGAAGCCGTAAGAAAAAGACCCGGCATGTACATAGGTTCAATAGGGTTCAAGGGTTTGCACCATTTGCTATGAGAAATAGTGGATAACTCAGTCGATGAAGCAATGGCGGGTTTTGCTACTGAAATTAAAATTAAATTGTATCCAAATAATGTAATAGAAGTTGAAGACAATGGTCGTGGAATGCCCACTGGAATTCACTCTGGAACTAAAAAGTCAGCTGTCGAAACAATTTTAACCGTGCTACATGCTGGTGGTAAATTTGATGGATCAAATTATAAAGTTTCCGGAGGATTACATGGTGTTGGTGCATCAGTTGTTAATGCATTAAGTAGTGAA…
S104	ATGGACAAAATAGAAGAAATACATAAATATAATGCCGATAATATTCAAATATTAGAAGGTTTAGAAGCCGTAAGAAAAAGACCCGGCATGTACATAGGCTCAATAGGATTCAAGGGTTTACACCATTTGCTATGAGAAATAGTAGATAACTCAGTCGATGAAGCAATGGCGGGTTTTGCTACTGAAATTAAAATTAAATTGTATCCAAACAATGTAATAGAAGTTGAAGACAATGGTCGTGGAATGCCCACTGGAATTCACTCTGGAACTAAAAAGTCAGCTGTCGAAACAATTTTAACCGTGCTACATGCTGGTGGTAAATTTGATGGATCAAATTATAAAGTTTCCGGAGGGTTGCATGGTGTTGGTGCATCAGTTGTTAATGCATTAAGTAGTGAA…
Sprott	ATGGACAAAATAGAAGAAATACATAAATATAATGCCGATAATATTCAAATATTAGAAGGTTTAGAAGCCGTAAGAAAAAGACCCGGCATGTACATAGGCTCAATAGGATTCAAGGGTTTACACCATTTGCTATGAGAAATAGTAGATAACTCAGTCGATGAAGCAATGGCGGGTTTTGCTACTGAAATTAAAATTAAATTGTATCCAAATAATGTAATAGAAGTTGAAGACAATGGTCGTGGAATGCCCACTGGAATTCACTCTGGAACTAAAAAGTCAGCTGTCGAAACAATTTTAACCGTGCTACATGCTGGTGGTAAATTTGATGGATCAAATTATAAAGTTTCCGGAGGCTTACATGGTGTTGGTGCATCAGTTGTTAATGCATTAAGTAGTGAA…
U006	ATGGACAAAATAGAAGAAATACATAAATATAATGCCGATAATATTCAAATATTAGAAGGTTTAGAAGCCGTAAGAAAAAGACCCGGCATGTACATAGGCTCAATAGGGTTCAAGGGTTTGCACCACTTGCTATGAGAAATAGTGGATAACTCAGTCGATGAAGCAATGGCGGGTTTTGCTACTGAAATTAAAATTAAATTGTATCCAAATAATGTAATAGAAGTTGAAGACAATGGTCGTGGAATGCCCACCGGAATTCACTCCGGAACTAAGAAGTCAGCTGTCGAAACAATTTTAACCGTGCTACATGCTGGTGGTAAATTTGATGGATCAAATTATAAAGTTTCCGGAGGATTACATGGTGTTGGTGCATCAGTTGTTAATGCATTAAGTAGTGAA…
U018	ATGGACAAAATAGAAGAAATACATAAATATAATGCCGATAATATTCAAATATTAGAAGGTTTAGAAGCCGTAAGAAAAAGACCCGGCATGTACATAGGCTCAATAGGGTTCAAGGGTTTGCACCACTTGCTATGAGAAATAGTGGATAACTCAGTCGATGAAGCAATGGCGGGTTTTGCTACTGAAATTAAAATTAAATTGTATCCAAATAATGTAATAGAAGTTGAAGACAATGGTCGTGGAATGCCCACTGGAATTCACTCTGGAACTAAAAAGTCAGCTGTCGAAACAATTTTAACCGTGCTACATGCTGGTGGTAAATTTGATGGATCAAATTATAAAGTTTCCGGAGGATTACATGGTGTTGGTGCATCAGTTGTTAATGCATTAAGTAGTGAA…
U156	ATGGACAAAATAGAAGAAATACATAAATATAATGCCGATAATATTCAAATATTAGAAGGTTTAGAAGCCGTAAGAAAAAGACCCGGCATGTACATAGGCTCAATAGGATTCAAGGGTTTACACCATTTGCTATGAGAAATAGTAGATAACTCAGTCGATGAAGCAATGGCGGGTTTTGCTACTGAAATTAAAATTAAATTGTATCCAAACAATGTAATAGAAGTTGAAGACAATGGTCGTGGAATGCCCACTGGAATTCACTCTGGAACTAAAAAGTCAGCTGTCGAAACAATTTTAACCGTGCTACATGCTGGTGGTAAATTTGATGGATCAAATTATAAAGTTTCCGGAGGATTACATGGTGTTGGTGCATCAGTTGTTAATGCATTAAGTAGTGAA…

## Sheet: parC
Isolate Name	Nucleotide Sequence
AH116	ATGAAAAAAGATAGAAAAGAAGAAATACAAGAAGTTACTGAAAACATTATTGAAAAAAATATGGCCGATATAATGTCTGATAGATTCGGACGTTATTCAAAATACATTATTCAACAAAGAGCAATTCCTGATGCTCGTGATGGACTAAARCCTGTTCAACGTCGGATTTTATATTCAATGTGAAATTTRCATTTAAAAAATAGCGAGCCTTTTAAAAAATCAGCTAGAATCGTTGGGGATGTTATCGGACGTTATCACCCTCATGGAGATAGTTCAATATACGAAGCRTTAGTCAGAATGGCTCAAGATTGAAAAAGYAATTTCCCATTAATTGAAATGCATGGTAATAAAGGTTCAATTGATGANNNCNNNCCTGCYGCTGCAATGCGTTACACTGAA…
ah3-20	ATGAAAAAAGATAGAAGAGAAGAAATACAAGAAGTTACTGAAAACATTATTGAAAAAAATATGGCCGATATAATGTCTGATAGATTCGGACGTTATTCAAAATACATTATTCAGCAAAGAGCAATTCCTGATGCTCGTGATGGACTAAAACCTGTTCAACGTCGGATTTTATATTCAATGTGAAATTTACATTTAAAAAATAGCGAACCTTTTAAAAAATCAGCTAGAATCGTTGGGGATGTTATCGGACGTTATCACCCTCATGGAGATAGTTCAATATACGAGGCATTAGTCAGAATGGCTCAAGATTGAAAAAGCAATTTCCCATTAATTGAAATGCATGGTAATAAAGGTTCAATTGATGATGACCCTGCCGCTGCAATGCGTTACACTGAATCA…
ah3-28	ATGAAAAAAGATAGAAGAGAAGAAATACAAGAAGTTACTGAAAACATTATTGAAAAAAATATGGCCGATATAATGTCTGATAGATTCGGACGTTATTCAAAATACATTATTCAGCAAAGAGCAATTCCTGATGCTCGTGATGGACTAAAACCTGTTCAACGTCGGATTTTATATTCAATGTGAAATTTACATTTAAAAAATAGCGAACCTTTTAAAAAATCAGCTAGAATCGTTGGGGATGTTATCGGACGTTATCACCCTCATGGAGATAGTTCAATATACGAGGCATTAGTCAGAATGGCTCAAGATTGAAAAAGCAATTTCCCATTAATTGAAATGCATGGTAATAAAGGTTCAATTGATGATGACCCTGCCGCTGCAATGCGTTACACTGAATCA…
ah3-36	ATGAAAAAAGATAGAAGAGAAGAAATACAAGAAGTTACTGAAAACATTATTGAAAAAAATATGGCCGATATAATGTCTGATAGATTCGGACGTTATTCAAAATACATTATTCAGCAAAGAGCAATTCCTGATGCTCGTGATGGACTAAAACCTGTTCAACGTCGGATTTTATATTCAATGTGAAATTTACATTTAAAAAATAGCGAACCTTTTAAAAAATCAGCTAGAATCGTTGGGGATGTTATCGGACGTTATCACCCTCATGGAGATAGTTCAATATACGAGGCATTAGTCAGAATGGCTCAAGATTGAAAAAGCAATTTCCCATTAATTGAAATGCATGGTAATAAAGGTTCAATTGATGATGACCCTGCCGCTGCAATGCGTTACACTGAATCA…
AH58	ATGAAAAAAGATAGAAAAGAAGAAATACAAGAAGTTACTGAAAACATTATTGAAAAAAATATGGCCGATATAATGTCTGATAGATTCGGGCGTTATTCAAAATACATTATTCAACAAAGAGCAATTCCTGATGCTCGTGATGGACTAAAACCTGTTCAACGTCGGATTTTATATTCAATGTGAAATTTACATTTAAAAAATAGCGAACCTTTTAAAAAATCAGCTAGAATCGTTGGGGATGTTATCGGACGTTATCACCCTCATGGAGATAGTTCAATATACGAAGCATTAGTCAGAATGGCTCAAGATTGAAAAAGCAATTTCCCATTAATTGAAATGCATGGTAATAAAGGTTCAATTGATGATGACCCTGCCGCTGCAATGCGTTATACTGAATCA…
ATCC 23114	ATGAAAAAAGATAGAAAAGAAGAAATACAAGAAGTTACTGAAAACATTATTGAAAAAAATATGGCCGATATAATGTCTGATAGATTCGGACGTTATTCAAAATACATTATTCAACAAAGAGCAATTCCTGATGCTCGTGATGGACTAAAACCTGTTCAACGTCGGATTTTATATTCAATGTGAAATTTACATTTAAAAAATAGCGAACCTTTTAAAAAATCAGCTAGAATCGTTGGGGATGTTATCGGACGTTATCACCCTCATGGAGATAGTTCAATATACGAAGCATTAGTCAGAATGGCTCAAGATTGAAAAAGCAATTTCCCATTAATTGAAATGCATGGTAATAAAGGTTCAATTGATGATGACCCTGCCGCTGCAATGCGTTACACTGAATCA…
CJ02	ATGAAAAAAGATAGAAAAGAAGAAATACAAGAAGTTACTGAAAACATTATTGAAAAAAATATGGCCGATATAATGTCTGATAGATTCGGACGTTATTCAAAATACATTATTCAACAAAGAGCAATTCCTGATGCTCGTGATGGACTAAAACCTGTTCAACGTCGGATTTTATATTCAATGTGAAATTTACATTTAAAAAATAGCGAGCCTTTTAAAAAATCAGCTAGAATCGTTGGGGATGTTATCGGACGTTATCACCCTCATGGAGATAGTTCAATATACGAAGCGTTAGTCAGAATGGCTCAAGATTGAAAAAGCAATTTCCCATTAATTGAAATGCATGGTAATAAAGGATCAATTGATGATGACCCTGCCGCTGCAATGCGTTACACTGAATCA…
CJ05	ATGAAAAAAGATAGAAAAGAAGAAATACAAGAAGTTACTGAAAACATTATTGAAAAAAATATGGCCGATATAATGTCTGATAGATTCGGACGTTATTCAAAATACATTATTCAACAAAGAGCAATTCCTGATGCTCGTGATGGACTAAAACCTGTTCAACGTCGGATTTTATATTCAATGTGAAATTTACATTTAAAAAATAGCGAACCTTTTAAAAAATCAGCTAGAATCGTTGGGGATGTTATCGGACGTTATCACCCTCATGGAGATAGTTCAATATACGAAGCATTAGTCAGAATGGCTCAAGATTGAAAAAGCAATTTCCCATTAATTGAAATGCATGGTAATAAAGGTTCAATTGATGATGACCCTGCCGCTGCAATGCGTTACACTGAATCA…
CJ10	ATGAAAAAAGATAGAAAAGAAGAAATACAAGAAGTTACTGAAAACATTATTGAAAAAAATATGGCCGATATAATGTCTGATAGATTCGGACGTTATTCAAAATACATTATTCAACAAAGAGCAATTCCTGATGCTCGTGATGGACTAAAACCTGTTCAACGTCGGATTTTATATTCAATGTGAAATTTACATTTAAAAAATAGCGAGCCTTTTAAAAAATCAGCTAGAATCGTTGGGGATGTTATCGGACGTTATCACCCTCATGGAGATAGTTCAATATACGAAGCATTAGTCAGAATGGCTCAAGATTGAAAAAGTAATTTCCCATTAATTGAAATGCATGGTAATAAAGGTTCAATTGATGATGACCCTGCCGCTGCAATGCGTTACACTGAATCA…
CJ12	ATGAAAAAAGATAGAAAAGAAGAAATACAAGAAGTTACTGAAAACATTATTGAAAAAAATATGGCCGATATAATGTCTGATAGATTCGGACGTTATTCAAAATACATTATTCAACAAAGAGCAATTCCTGATGCTCGTGACGGACTAAAACCTGTTCAACGTCGGATTTTATATTCAATGTGAAATTTACATTTAAAAAATAGCGAACCTTTTAAAAAATCAGCTAGAATCGTTGGGGATGTTATCGGACGTTATCACCCTCATGGAGATAGTTCAATATACGAAGCATTAGTCAGAATGGCGCAAGATTGAAAAAGCAATTTCCCATTAATTGAAATGCATGGTAATAAAGGTTCAATTGATGACGATCCTGCTGCTGCAATGCGTTACACTGAATCA…
CJ13	ATGAAAAAAGATAGAAAAGAAGAAATACAAGAAGTTACTGAAAACATTATTGAAAAAAATATGGCCGATATAATGTCTGATAGATTCGGACGTTATTCAAAATACATTATTCAACAAAGAGCAATTCCTGATGCTCGTGATGGACTAAAACCTGTTCAACGTCGGATTTTATATTCAATGTGAAATTTACATTTAAAAAATAGCGAACCTTTTAAAAAATCAGCTAGAATCGTTGGGGATGTTATCGGACGTTATCACCCTCATGGAGATAGTTCAATATACGAAGCATTAGTCAGAATGGCTCAAGATTGAAAAAGCAATTTCCCATTAATTGAAATGCATGGTAATAAAGGTTCAATTGATGATGACCCTGCCGCTGCAATGCGTTACACTGAATCA…
CJ20	ATGAAAAAAGATAGAAAAGAAGAAATACAAGAAGTTACTGAAAACATTATTGAAAAAAATATGGCCGATATAATGTCTGATAGATTCGGACGTTATTCGAAATACATTATTCAACAAAGAGCAATTCCTGATGCTCGTGATGGACTAAAACCTGTTCAACGTCGGATTTTATATTCAATGTGAAATTTACATTTAAAAAATAGCGAACCTTTTAAAAAATCAGCTAGAATCGTTGGGGATGTTATCGGACGTTATCACCCTCATGGAGATAGTTCAATATACGAGGCATTAGTCAGAATGGCTCAAGATTGAAAAAGCAATTTCCCATTAATTGAAATGCATGGTAATAAAGGTTCAATTGATGATGACCCTGCCGCTGCAATGCGTTACACTGAATCA…
CJ21	ATGAAAAAAGATAGAAAAGAAGAAATACAAGAAGTTACTGAAAACATTATTGAAAAAAATATGGCCGATATAATGTCTGATAGATTCGGACGTTATTCAAAATACATTATTCAACAAAGAGCAATTCCTGATGCTCGTGACGGACTAAAACCTGTTCAACGTCGGATTTTATATTCAATGTGAAATTTACATTTAAAAAATAGCGAACCTTTTAAAAAATCAGCTAGAATCGTTGGGGATGTTATCGGACGTTATCACCCTCATGGAGATAGTTCAATATACGAAGCATTAGTCAGAATGGCTCAAGATTGAAAAAGCAATTTCCCATTAATTGAAATGCATGGTAATAAAGGTTCAATTGATGATGACCCTGCCGCTGCAATGCGTTACACTGAATCA…
DF28	ATGAAAAAAGATAGAAAAGAAGAAATACAAGAAGTTACTGAAAACATTATTGAAAAAAATATGGCCGATATAATGTCTGATAGATTCGGACGTTATTCAAAATACATTATTCAACAAAGAGCAATTCCTGATGCTCGTGATGGACTAAAACCTGTTCAACGTCGGATTTTATATTCAATGTGAAATTTACATTTAAAAAATAGCGAGCCTTTTAAAAAATCAGCTAGAATCGTTGGGGATGTTATCGGACGTTATCACCCTCATGGAGATAGTTCAATATACGAAGCATTAGTCAGAATGGCTCAAGATTGAAAAAGTAATTTCCCATTAATTGAAATGCATGGTAATAAAGGTTCAATTGATGATGACCCTGCTGCTGCAATGCGTTACACTGAATCA…
DF282R	ATGAAAAAAGATAGAAAAGAAGAAATACAAGAAGTTACTGAAAACATTATTGAAAAAAATATGGCCGATATAATGTCTGATAGATTCGGACGTTATTCAAAATACATTATTCAACAAAGAGCAATTCCTGATGCTCGTGATGGACTAAAACCTGTTCAACGTCGGATTTTATATTCAATGTGAAATTTACATTTAAAAAATAGCGAGCCTTTTAAAAAATCAGCTAGAATCGTTGGGGATGTTATCGGACGTTATCACCCTCATGGAGATAGTTCAATATACAAAGCATTAGTCAGAATGGCTCAAGATTGAAAAAGTAATTTCCCATTAATTGAAATGCATGGTAATAAAGGTTCAATTGATGATGACCCTGCTGCTGCAATGCGTTACACTGAATCA…
DF284	ATGAAAAAAGATAGAAAAGAAGAAATACAAGAAGTTACTGAAAACATTATTGAAAAAAATATGGCCGATATAATGTCTGATAGATTCGGACGTTATTCAAAATACATTATTCAACAAAGAGCAATTCCTGATGCTCGTGATGGACTAAAACCTGTTCAACGTCGGATTTTATATTCAATGTGAAATTTACATTTAAAAAATAGCGAGCCTTTTAAAAAATCAGCTAGAATCGTTGGGGATGTTATCGGACGTTATCACCCTCATGGAGATAGTTCAATATACGAGGCATTAGTCAGAATGGCTCAAGATTGAAAAAGCAATTTCCCATTAATTGAAATGCATGGTAATAAAGGTTCAATTGATGATGACCCTGCCGCTGCAATGCGTTACACTGAATCA…
DF289	ATGAAAAAAGATAGAAAAGAAGAAATACAAGAAGTTACTGAAAACATTATTGAAAAAAATATGGCCGATATAATGTCTGATAGATTCGGACGTTATTCAAAATACATTATTCAACAAAGAGCAATTCCTGATGCTCGTGATGGACTAAAACCTGTTCAACGTCGGATTTTATATTCAATGTGAAATTTACATTTAAAAAATAGCGAACCTTTTAAAAAATCAGCTAGAATCGTTGGGGATGTTATCGGACGTTATCACCCACATGGAGATAGTTCAATATACGAAGCGTTAGTCAGAATGGCTCAAGATTGAAAAAGCAATTTCCCATTAATTGAAATGCATGGTAATAAAGGTTCAATTGATGATGATCCTGCTGCTGCAATGCGTTACACTGAATCA…
DF290	ATGAAAAAAGATAGAAAAGAAGAAATACAAGAAGTTACTGAAAACATTATTGAAAAAAATATGGCCGATATAATGTCTGATAGATTCGGACGTTATTCAAAATACATTATTCAACAAAGAGCAATTCCTGATGCTCGTGATGGACTAAAACCTGTTCAACGTCGGATTTTATATTCAATGTGAAATTTACATTTAAAAAATAGCGAACCTTTTAAAAAATCAGCTAGAATCGTTGGGGATGTTATCGGACGTTATCACCCTCATGGAGATAGTTCAATATACGAGGCATTAGTCAGAATGGCTCAAGATTGAAAAAGCAATTTCCCATTAATTGAAATGCATGGTAATAAAGGTTCAATTGATGATGATCCTGCTGCTGCAATGCGTTACACTGAATCA…
DF307	ATGAAAAAAGATAGAAAAGAAGAAATACAAGAAGTTACTGAAAACATTATTGAAAAAAATATGGCCGATATAATGTCTGATAGATTCGGACGTTATTCAAAATACATTATTCAACAAAGAGCAATTCCTGATGCTCGTGATGGACTAAAACCTGTTCAACGTCGGATTTTATATTCAATGTGAAATTTACATTTAAAAAATAGCGAGCCTTTTAAAAAATCAGCTAGAATCGTTGGGGATGTTATCGGACGTTATCACCCTCATGGAGATAGTTCAATATACGAAGCATTAGTCAGAATGGCTCAAGATTGAAAAAGTAATTTCCCATTAATTGAAATGCATGGTAATAAAGGTTCAATTGATGATGACCCTGCCGCTGCAATGCGTTACACTGAATCA…
JMM19	ATGAAAAAAGATAGAAAAGAAGAAATACAAGAAGTTACTGAAAACATTATTGAAAAAAATATGGCCGATATAATGTCTGATAGATTCGGACGTTATTCAAAATACATTATTCAACAAAGAGCAATTCCTGATGCTCGTGATGGACTAAAACCTGTTCAACGTCGGATTTTATATTCAATGTGAAATTTACATTTAAAAAATAGCGAGCCTTTTAAAAAATCAGCTAGAATCGTTGGGGATGTTATCGGACGTTATCACCCTCATGGAGATAGTTCAATATACGAAGCATTAGTCAGAATGGCTCAAGATTGAAAAAGCAATTTCCCATTAATTGAAATGCATGGTAATAAAGGTTCAATTGATGATGACCCTGCTGCTGCAATGCGTTACACTGAATCA…
KF06	ATGAAAAAAGATAGAAAAGAAGAAATACAAGAAGTTACTGAAAACATTATTGAAAAAAATATGGCCGATATAATGTCTGATAGATTCGGACGTTATTCAAAATACATTATTCAACAAAGAGCAATTCCTGATGCTCGTGATGGACTAAAACCTGTTCAACGTCGGATTTTATATTCAATGTGAAATTTACATTTAAAAAATAGCGAGCCTTTTAAAAAATCAGCTAGAATCGTTGGGGATGTTATCGGACGTTATCACCCTCATGGAGATAGTTCAATATACGAGGCATTAGTCAGAATGGCTCAAGATTGAAAAAGCAATTTCCCATTAATTGAAATGCATGGTAATAAAGGTTCAATTGATGATGATCCTGCTGCTGCAATGCGTTACACTGAATCA…
KF08	ATGAAAAAAGATAGAAAAGAAGAAATACAAGAAGTTACTGAAAACATTATTGAAAAAAATATGGCCGATATAATGTCTGATAGATTCGGACGTTATTCAAAATACATTATTCAACAAAGAGCAATTCCTGATGCTCGTGATGGACTAAAACCTGTTCAACGTCGGATTTTATATTCAATGTGAAATTTACATTTAAAAAATAGCGAGCCTTTTAAAAAATCAGCTAGAATCGTTGGGGATGTTATTGGACGTTATCACCCTCATGGAGATAGTTCAATATACGAAGCATTAGTCAGAATGGCTCAAGATTGAAAAAGCAATTTCCCATTAATTGAAATGCATGGTAATAAAGGATCAATTGATGATGACCCTGCCGCTGCAATGCGTTACACTGAATCA…
KF09	ATGAAAAAAGATAGAAAAGAAGAAATACAAGAAGTTACTGAAAACATTATTGAAAAAAATATGGCCGATATAATGTCTGATAGATTCGGACGTTATTCAAAATACATTATTCAACAAAGAGCAATTCCTGATGCTCGTGATGGACTAAAACCTGTTCAACGTCGGATTTTATATTCAATGTGAAATTTACATTTAAAAAATAGCGAACCTTTTAAAAAATCAGCTAGAATCGTTGGGGATGTTATCGGACGTTATCACCCTCATGGAGATAGTTCAATATACGAAGCATTAGTCAGAATGGCTCAAGATTGAAAAAGCAATTTCCCATTAATTGAAATGCATGGTAATAAAGGTTCAATTGATGATGACCCTGCCGCTGCAATGCGTTACACTGAATCA…
KF12	ATGAAAAAAGATAGAAAAGAAGAAATACAAGAAGTTACTGAAAACATTATTGAAAAAAATATGGCCGATATAATGTCTGATAGATTCGGACGTTATTCAAAATACATTATTCAACAAAGAGCAATTCCTGATGCTCGTGATGGACTAAAACCTGTTCAACGTCGGATTTTATATTCAATGTGAAATTTACATTTAAAAAATAGCGAGCCTTTTAAAAAATCAGCTAGAATCGTTGGGGATGTTATCGGACGTTATCACCCTCATGGAGATAGTTCAATATACGAGGCATTAGTCAGAATGGCTCAAGATTGAAAAAGCAATTTCCCATTAATTGAAATGCATGGTAATAAAGGTTCAATTGATGATGACCCTGCCGCTGCAATGCGTTACACTGAATCA…
KF14	ATGAAAAAAGATAGAAAAGAAGAAATACAAGAAGTTACTGAAAACATTATTAAAAAAAATATGGCCGATATAATGTCTGATAGATTCGGACGTTATTCAAAATATATTATTCAACAAAGAGCAATTCCTGATGCTCGTGATGGACTAAAACCTGTTCAACGTCGGATTTTATATTCAATGTGAAATTTACATTTAAAAAATAGCGAACCTTTTAAAAAATCAGCTAGAATCGTTGGGGATGTTATCGGACGTTATCACCCTCATGGAGATAGTTCAATATACGAAGCGTTAGTCAGAATGGCTCAAGATTGAAAAAGCAATTTCCCATTAATTGAAATGCATGGTAATAAAGGTTCAATTGATGATGACCCTGCCGCTGCAATGCGTTACACTGAATCA…
Leeds	ATGAAAAAAGATAGAAAAGAAGAAATACAAGAAGTTACTGAAAACATTATTGAAAAAAATATGGCCGATATAATGTCTGATAGATTCGGGCGTTATTCAAAATACATTATTCAACAAAGAGCAATTCCTGATGCTCGTGATGGACTAAAACCTGTTCAACGTCGGATTTTATATTCAATGTGAAATTTACATTTAAAAAATAGCGAACCTTTTAAAAAATCAGCTAGAATCGTTGGGGATGTTATCGGACGTTATCACCCTCATGGAGATAGTTCAATATACGAAGCATTAGTCAGAATGGCTCAAGATTGAAAAAGCAATTTCCCATTAATTGAAATGCATGGTAATAAAGGTTCAATTGATGATGACCCTGCCGCTGCAATGCGTTACACTGAATCA…
M162b	ATGAAAAAAGATAGAAAAGAAGAAATACAAGAAGTTACTGAAAACATTATTGAAAAAAATATGGCCGATATAATGTCTGATAGATTCGGACGTTATTCAAAATACATTATTCAACAAAGAGCAATTCCTGATGCTCGTGATGGACTAAAACCTGTTCAACGTCGGATTTTATATTCAATGTGAAATTTACATTTAAAAAATAGCGAGCCTTTTAAAAAATCAGCTAGAATCGTTGGGGATGTTATCGGACGTTATCACCCTCATGGAGATAGTTCAATATACGAAGCATTAGTCAGAATGGCTCAAGATTGAAAAAGTAATTTCCCATTAATTGAAATGCATGGTAATAAAGGTTCAATTGATGATGACCCTGCCGCTGCAATGCGTTACACTGAATCA…
M162e	...GCCTTATTTCCTAATTTATTAGTTAACGGTGCTAAAGGAATTGCCGCTGGTTTTGCTACAGAAATCCCACCACATAATCTAGGCGAAGTTATTGATGCAACAATTGCATTAATCAAAAATCCTACAATATCAATTGAAGAATTAAGTGAAATAGTTAAAGGTCCAGATTTCCCAACAGGAGCAATTATTAATGGTATAAATGAAATAAAAAAAGCTCTTTCAAGTGGGCAAGGTAGAATTACAATTTCTTCGAAATATCATTATGTTTATGATAAAAAAGATGAATCGAAAATTATTGGTATTGAAATAATCGAAATTCCTTTTGGGGTTGTTAAATCAAAATTAGTTGCCGACATTGATGCAATTGCAATAGATAAAAAAATTTCTGGTATTAAA…
M162j	ATGAAAAAAGATAGAAAAGAAGAAATACAAGAAGTTACTGAAAACATTATTGAAAAAAATATGGCCGATATAATGTCTGATAGATTCGGACGTTATTCAAAATACATTATTCAACAAAGAGCAATTCCTGATGCTCGTGATGGACTAAAACCTGTTCAACGTCGGATTTTATATTCAATGTGAAATTTACATTTAAAAAATAGCGAGCCTTTTAAAAAATCAGCTAGAATCGTTGGGGATGTTATCGGACGTTATCACCCTCATGGAGATAGTTCAATATACGAAGCATTAGTCAGAATGGCTCAAGATTGAAAAAGTAATTTCCCATTAATTGAAATGCATGGTAATAAAGGTTCAATTGATGATGACCCTGCCGCTGCAATGCGTTACACTGAATCA…
MH05-1	ATGAAAAAAGATAGAAAAGAAGAAATACAAGAAGTTACTGAAAACATTATTGAAAAAAATATGGCCGATATAATGTCTGATAGATTCGGACGTTATTCAAAATACATTATTCAACAAAGAGCAATTCCTGATGCTCGTGATGGACTAAAACCTGTTCAACGTCGGATTTTATATTCAATGTGAAATTTACATTTAAAAAATAGCGAACCTTTTAAAAAATCAGCTAGAATCGTTGGGGATGTTATCGGACGTTATCACCCACATGGAGATAGTTCAATATACGAAGCGTTAGTCAGAATGGCTCAAGATTGAAAAAGCAATTTCCCATTAATTGAAATGCATGGTAATAAAGGTTCAATTGATGATGATCCTGCTGCTGCAATGCGTTACACTGAATCA…
MH05-13	ATGAAAAAAGATAGAAAAGAAGAAATACAAGAAGTTACTGAAAACATTATTGAAAAAAATATGGCCGATATAATGTCTGATAGATTCGGACGTTATTCAAAATACATTATTCAACAAAGAGCAATTCCTGATGCTCGTGATGGACTAAAACCTGTTCAACGTCGGATTTTATATTCAATGTGAAATTTACATTTAAAAAATAGCGAGCCTTTTAAAAAATCAGCTAGAATCGTTGGGGATGTTATTGGACGTTATCACCCTCATGGAGATAGTTCAATATACGAAGCATTAGTCAGAATGGCTCAAGATTGAAAAAGCAATTTCCCATTAATTGAAATGCATGGTAATAAAGGATCAATTGATGATGACCCTGCCGCTGCAATGCGTTACACTGAATCA…
MH05-14	ATGAAAAAAGATAGAAAAGAAGAAATACAAGAAGTTACTGAAAACATTATTGAAAAAAATATGGCCGATATAATGTCTGATAGATTCGGACGTTATTCAAAATACATTATTCAACAAAGAGCAATTCCTGATGCTCGTGATGGACTAAAACCTGTTCAACGTCGGATTTTATATTCAATGTGAAATTTACATTTAAAAAATAGCGAACCTTTTAAAAAATCAGCTAGAATCGTTGGGGATGTTATCGGACGTTATCACCCTCATGGAGATAGTTCAATATACGAGGCATTAGTCAGAATGGCTCAAGATTGAAAAAGCAATTTCCCATTAATTGAAATGCATGGTAATAAAGGTTCAATTGATGATGATCCAGCTGCTGCAATGCGTTACACTGAATCA…
MH06-01	ATGAAAAAAGATAGAAAAGAAGAAATACAAGAAGTTACTGAAAACATTATTGAAAAAAATATGGCCGATATAATGTCTGATAGATTCGGGCGTTATTCAAAATACATTATTCAACAAAGAGCAATTCCTGATGCTCGTGACGGACTAAAACCTGTTCAACGTCGGATTTTATATTCAATGTGAAATTTACATTTAAAAAATAGCGAACCTTTTAAAAAATCAGCTAGAATCGTTGGGGATGTTATCGGACGTTATCACCCTCATGGAGATAGTTCAATATACGAAGCATTAGTCAGAATGGCTCAAGATTGAAAAAGCAATTTCCCATTAATTGAAATGCATGGTAATAAAGGTTCAATTGATGATGATCCTGCCGCTGCAATGCGTTACACTGAATCA…
MH06-11	ATGAAAAAAGATAGAAAAGAAGAAATACAAGAAGTTACTGAAAACATTATTGAAAAAAATATGGCCGATATAATGTCTGATAGATTCGGGCGTTATTCAAAATACATTATTCAACAAAGAGCAATTCCTGATGCTCGTGACGGACTAAAACCTGTTCAACGTCGGATTTTATATTCAATGTGAAATTTACATTTAAAAAATAGCGAACCTTTTAAAAAATCAGCTAGAATCGTTGGGGATGTTATCGGACGTTATCACCCTCATGGAGATAGTTCAATATACGAAGCATTAGTCAGAATGGCTCAAGATTGAAAAAGCAATTTCCCATTAATTGAAATGCATGGTAATAAAGGTTCAATTGATGATGATCCTGCCGCTGCAATGCGTTACACTGAATCA…
MH06-12	ATGAAAAAAGATAGAAAAGAAGAAATACAAGAAGTTACTGAAAACATTATTGAAAAAAATATGGCCGATATAATGTCTGATAGATTCGGACGTTATTCAAAATACATTATTCAACAAAGAGCAATTCCTGATGCTCGTGATGGACTAAAACCTGTTCAACGTCGGATTTTATATTCAATGTGAAATTTACATTTAAAAAATAGCGAGCCTTTTAAAAAATCAGCTAGAATCGTTGGGGATGTTATCGGACGTTATCACCCTCATGGAGATAGTTCAATATACGAGGCATTAGTCAGAATGGCTCAAGATTGAAAAAGCAATTTCCCGTTAATTGAAATGCATGGTAATAAAGGTTCAATTGATGATGACCCTGCTGCTGCAATGCGTTACACTGAATCA…
MH08-5	ATGAAAAAAGATAGAAAAGAAGAAATACAAGAAGTTACTGAAAACATTATTGAAAAAAATATGGCCGATATAATGTCTGATAGATTCGGACGTTATTCAAAATACATTATTCAACAAAGAGCAATTCCTGATGCTCGTGATGGACTAAAACCTGTTCAACGTCGGATTTTATATTCAATGTGAAATTTACATTTAAAAAATAGCGAGCCTTTTAAAAAATCAGCTAGAATCGTTGGGGATGTTATCGGACGTTATCACCCTCATGGAGATAGTTCAATATACGAGGCATTAGTCAGAATGGCTCAAGATTGAAAAAGCAATTTCCCATTAATTGAAATGCATGGTAATAAAGGTTCAATTGATGATGACCCTGCCGCTGCAATGCGTTACACTGAATCA…
MH10-04	ATGAAAAAAGATAGAAAAGAAGAAATACAAGAAGTTACTGAAAACATTATTGAAAAAAATATGGCCGATATAATGTCTGATAGATTCGGACGTTATTCAAAATACATTATTCAACAAAGAGCAATTCCTGATGCTCGTGATGGACTAAAACCTGTTCAACGTCGGATTTTATATTCAATGTGAAATTTACATTTAAAAAATAGCGAGCCTTTTAAAAAATCAGCTAGAATCGTTGGGGATGTTATCGGACGTTATCACCCTCATGGAGATAGTTCAATATACGAGGCATTAGTCAGAATGGCTCAAGATTGAAAAAGCAATTTCCCATTAATTGAAATGCATGGTAATAAAGGTTCAATTGATGATGACCCTGCCGCTGCAATGCGTTACACTGAATCA…
MH10-09	ATGAAAAAAGATAGAAAAGAAGAAATACAAGAAGTTACTGAAAACATTATTGAAAAAAATATGGCCGATATAATGTCTGATAGATTCGGACGTTATTCAAAATACATTATTCAACAAAGAGCAATTCCTGATGCTCGTGACGGACTAAAACCTGTTCAACGTCGGATTTTATATTCAATGTGAAATTTACATTTAAAAAATAGCGAACCTTTTAAAAAATCAGCTAGAATCGTTGGGGATGTTATTGGGCGTTATCACCCTCATGGAGATAGTTCAATATACGTAGCATTAGTCAGAATGGCACAAGATTGAAAAAGCAATTTTCCATTAATTGAAATGCATGGTAATAAAGGTTCAATTGATGACGATCCTGCTGCTGCAATGCGTTACACTGAATCA…
MH10-15	ATGAAAAAAGATAGAAAAGAAGAAATACAAGAAGTTACTGAAAACATTATTGAAAAAAATATGGCCGATATAATGTCTGATAGATTCGGACGTTATTCAAAATACATTATTCAACAAAGAGCAATTCCTGATGCTCGTGATGGACTAAAACCTGTTCAACGTCGGATTTTATATTCAATGTGAAATTTACATTTAAAAAATAGCGAACCTTTTAAAAAATCAGCTAGAATCGTTGGGGATGTTATCGGACGTTATCACCCTCATGGAGATAGTTCAATATACGAAGCATTAGTCAGAATGGCTCAAGATTGAAAAAGCAATTTCCCATTAATTGAAATGCATGGTAATAAAGGTTCAATTGATGATGACCCTGCCGCTGCAATGCGTTACACTGAATCA…
MH11	ATGAAAAAAGATAGAAAAGAAGAAATACAAGAAGTTACTGAAAACATTATTGAAAAAAATATGGCCGATATAATGTCTGATAGATTCGGACGTTATTCAAAATACATTATTCAACAAAGAGCAATTCCTGATGCTCGTGACGGGCTAAAACCTGTTCAACGTCGGATTTTATATTCAATGTGAAATTTATATTTAAAAAATAGCGAACCTTTTAAAAAATCAGCTAGAATCGTTGGGGATGTTATCGGACGTTATCACCCTCATGGAGATAGTTCAATATACGAAGCATTAGTCAGAATGGCGCAAGATTGAAAAAGCAATTTCCCATTAATTGAAATGCATGGTAATAAAGGTTCAATTGATGACGATCCTGCTGCTGCAATGCGTTACACTGAATCA…
MH12	ATGAAAAAAGATAGAAAAGAAGAAATACAAGAAGTTACTGAAAACATTATTGAAAAAAATATGGCCGATATAATGTCTGATAGATTCGGACGTTATTCAAAATACATTATTCAACAAAGAGCAATTCCTGATGCTCGTGACGGGCTAAAACCTGTTCAACGTCGGATTTTATATTCAATGTGAAATTTATATTTAAAAAATAGCGAACCTTTTAAAAAATCAGCTAGAATCGTTGGGGATGTTATCGGACGTTATCACCCTCATGGAGATAGTTCAATATACGAAGCATTAGTCAGAATGGCGCAAGATTGAAAAAGCAATTTCCCATTAATTGAAATGCATGGTAATAAAGGTTCAATTGATGACGATCCTGCTGCTGCAATGCGTTACACTGAATCA…
MH12-9	ATGAAAAAAGATAGAAAAGAAGAAATACAAGAAGTTACTGAAAACATTATTGAAAAAAATATGGCCGATATAATGTCTGATAGATTCGGACGTTATTCAAAATACATTATTCAACAAAGAGCAATTCCTGATGCTCGTGATGGACTAAAACCTGTTCAACGTCGGATTTTATATTCAATGTGAAATTTACATTTAAAAAATAGCGAACCTTTTAAAAAATCAGCTAGAATCGTTGGGGATGTTATCGGACGTTATCACCCTCATGGAGATAGTTCAATATACGAAGCATTAGTCAGAATGGCTCAAGATTGAAAAAGCAATTTCCCATTAATTGAAATGCATGGTAATAAAGGTTCAATTGATGATGACCCTGCCGCTGCAATGCGTTACACTGAATCA…
MH13-04	ATGAAAAAAGATAGAAAAGAAGAAATACAAGAAGTTACTGAAAACATTATTGAAAAAAATATGGCCGATATAATGTCTGATAGATTCGGACGTTATTCAAAATACATTATTCAACAAAGAGCAATTCCTGATGCTCGTGATGGACTAAAACCTGTTCAACGTCGGATTTTATATTCAATGTGAAATTTACATTTAAAAAATAGCGAGCCTTTTAAAAAATCAGCTAGAATCGTTGGGGATGTTATCGGACGTTATCACCCTCATGGAGATAGTTCAATATACGAGGCATTAGTCAGAATGGCTCAAGATTGAAAAAGCAATTTCCCATTAATTGAAATGCATGGTAATAAAGGTTCAATTGATGATGACCCTGCCGCTGCAATGCGTTACACTGAATCA…
MH13-5	ATGAAAAAAGATAGAAAAGAAGAAATACAAGAAGTTACTGAAAACATTATTGAAAAAAATATGGCCGATATAATGTCTGATAGATTCGGACGTTATTCAAAATACATTATTCAACAAAGAGCAATTCCTGATGCTCGTGATGGACTAAAACCTGTTCAACGTCGGATTTTATATTCAATGTGAAATTTACATTTAAAAAATAGCGAGCCTTTTAAAAAATCAGCTAGAATCGTTGGGGATGTTATCGGACGTTATCACCCTCATGGAGATAGTTCAATATACGAGGCATTAGTCAGAATGGCTCAAGATTGAAAAAGCAATTTCCCATTAATTGAAATGCATGGTAATAAAGGTTCAATTGATGATGACCCTGCCGCTGCAATGCGTTACACTGAATCA…
MH13-7	ATGAAAAAAGATAGAAAAGAAGAAATACAAGAAGTTACTGAAAACATTATTGAAAAAAATATGGCCGATATAATGTCTGATAGATTCGGACGTTATTCAAAATACATTATTCAACAAAGAGCAATTCCTGATGCTCGTGATGGACTAAAACCTGTTCAACGTCGGATTTTATATTCAATGTGAAATTTACATTTAAAAAATAGCGAACCTTTTAAAAAATCAGCTAGAATCGTTGGGGATGTTATCGGACGTTATCACCCTCATGGAGATAGTTCAATATACGAAGCGTTAGTCAGAATGGCTCAAGATTGAAAAAGCAATTTCCCATTAATTGAAATGCATGGTAATAAAGGTTCAATTGATGACGATCCTGCTGCTGCAATGCGTTACACTGAATCA…
MH15-03	ATGAAAAAAGATAGAAAAGAAGAAATACAAGAAGTTACTGAAAACATTATTGAAAAAAATATGGCCGATATAATGTCTGATAGATTCGGGCGTTATTCAAAATACATTATTCAACAAAGAGCAATTCCTGATGCTCGTGATGGACTAAAACCTGTTCAACGTCGGATTTTATATTCAATGTGAAATTTACATTTAAAAAATAGCGAACCTTTTAAAAAATCAGCTAGAATCGTTGGGGATGTTATCGGACGTTATCACCCTCATGGAGATATTTCAATATACGAAGCATTAGTCAGAATGGCTCAAGATTGAAAAAGCAATTTCCCATTAATTGAAATGCATGGTAATAAAGGTTCAATTGATGATGACCCTGCCGCTGCAATGCGTTACACTGAATCA…
MH17	ATGAAAAAAGATAGAAAAGAAGAAATACAAGAAGTTACTGAAAACATTATTGAAAAAAATATGGCCGATATAATGTCTGATAGATTCGGACGTTATTCAAAATACATTATTCAACAAAGAGCAATTCCTGATGCTCGTGATGGACTAAAACCTGTTCAACGTCGGATTTTATATTCAATGTGAAATTTACATTTAAAAAATAGCGAACCTTTTAAAAAATCAGCTAGAATCGTTGGGGATGTTATCGGACGTTATCACCCACATGGAGATAGTTCAATATACGAAGCGTTAGTCAGAATGGCTCAAGATTGAAAAAGCAATTTCCCATTAATTGAAATGCATGGTAATAAAGGTTCAATTGATGATGATCCTGCTGCTGCAATGCGTTACACTGAATCA…
MH18	ATGAAAAAAGATAGAAAAGAAGAAATACAAGAAGTTACTGAAAACATTATTGAAAAAAATATGGCCGATATAATGTCTGATAGATTCGGGCGTTATTCAAAATACATTATTCAACAAAGAGCAATTCCTGATGCTCGTGATGGACTAAAACCTGTTCAACGTCGGATTTTATATTCAATGTGAAATTTACATTTAAAAAATAGCGAACCTTTTAAAAAATCAGCTAGAATCGTTGGGGATGTTATCGGACGTTATCACCCACATGGAGATAGTTCAATATACGAAGCGTTAGTCAGAATGGCTCAAGATTGAAAAAGCAATTTCCCATTAATTGAAATGCATGGTAATAAAGGTTCAATTGATGATGATCCTGCTGCTGCAATGCGTTACACTGAATCA…
MH20	ATGAAAAAAGATAGAAAAGAAGAAATACAAGAAGTTACTGAAAACATTATTGAAAAAAATATGGCCGATATAATGTCTGATAGATTCGGACGTTATTCAAAATACATTATTCAACAAAGAGCAATTCCTGATGCTCGTGATGGACTAAAACCTGTTCAACGTCGGATTTTATATTCAATGTGAAATTTACATTTAAAAAATAGCGAGCCTTTTAAAAAATCAGCTAGAATCGTTGGGGATGTTATCGGACGTTATCACCCTCATGGAGATAGTTCAATATACGAGGCATTAGTCAGAATGGCTCAAGATTGAAAAAGCAATTTCCCATTAATTGAAATGCATGGTAATAAAGGTTCAATTGATGATGACCCTGCCGCTGCAATGCGTTACACTGAATCA…
MH21	ATGAAAAAAGATAGAAAAGAAGAAATACAAGAAGTTACTGAAAACATTATTGAAAAAAATATGGCCGATATAATGTCTGATAGATTCGGACGTTATTCAAAATACATTATTCAACAAAGAGCAATTCCTGATGCTCGTGACGGACTAAAACCTGTTCAACGTCGGATTTTATATTCAATGTGAAATTTACATTTAAAAAATAGCGAACCTTTTAAAAAATCAGCTAGAATCGTTGGGGATGTTATTGGGCGTTATCACCCTCATGGAGATAGTTCAATATACGAAGCATTAGTCAGAATGGCACAAGATTGAAAAAGCAATTTTCCATTAATTGAAATGCATGGTAATAAAGGTTCAATTGATGACGATCCTGCTGCTGCAATGCGTTACACTGAATCA…
MH23	ATGAAAAAAGATAGAAAAGAAGAAATACAAGAAGTTACTGAAAACATTATTGAAAAAAATATGGCCGATATAATGTCTGATAGATTCGGACGTTATTCAAAATACATTATTCAACAAAGAGCAATTCCTGATGCTCGTGATGGACTAAAACCTGTTCAACGTCGGATTTTATATTCAATGTGAAATTTACATTTAAAAAATAGCGAGCCTTTTAAAAAATCAGCTAGAATCGTTGGGGATGTTATTGGACGTTATCACCCTCATGGAGATAGTTCAATATACGAAGCATTAGTCAGAATGGCTCAAGATTGAAAAAGCAATTTCCCATTAATTGAAATGCATGGTAATAAAGGATCAATTGATGATGACCCTGCCGCTGCAATGCGTTACACTGAATCA…
MH26	ATGAAAAAAGATAGAAAAGAAGAAATACAAGAAGTTACTGAAAACATTATTGAAAAAAATATGGCCGATATAATGTCTGATAGATTCGGACGTTATTCAAAATACATTATTCAACAAAGAGCAATTCCTGATGCTCGTGATGGACTAAAACCTGTTCAACGTCGGATTTTATATTCAATGTGAAATTTACATTTAAAAAATAGCGAGCCTTTTAAAAAATCAGCTAGAATCGTTGGGGATGTTATCGGACGTTATCACCCTCATGGAGATAGTTCAATATACGAGGCATTAGTCAGAATGGCTCAAGATTGAAAAAGCAATTTCCCATTAATTGAAATGCATGGTAATAAAGGTTCAATTGATGATGACCCTGCCGCTGCAATGCGTTACACTGAATCA…
MH27	ATGAAAAAAGATAGAAAAGAAGAAATACAAGAAGTTACTGAAAACATTATTGAAAAAAATATGGCCGATATAATGTCTGATAGATTCGGACGTTATTCAAAATACATTATTCAACAAAGAGCAATTCCTGATGCTCGTGATGGACTAAAACCTGTTCAACGTCGGATTTTATATTCAATGTGAAATTTACATTTAAAAAATAGCGAGCCTTTTAAAAAATCAGCTAGAATCGTTGGGGATGTTATCGGACGTTATCACCCTCATGGAGATAGTTCAATATACGAGGCATTAGTCAGAATGGCTCAAGATTGAAAAAGCAATTTCCCATTAATTGAAATGCATGGTAATAAAGGTTCAATTGATGATGACCCTGCCGCTGCAATGCGTTACACTGAATCA…
MH28	ATGAAAAAAGATAGAAAAGAAGAAATACAAGAAGTTACTGAAAACATTATTGAAAAAAATATGGCCGATATAATGTCTGATAGATTCGGACGTTATTCAAAATACATTATTCAACAAAGAGCAATTCCTGATGCTCGTGATGGACTAAAACCTGTTCAACGTCGGATTTTATATTCAATGTGAAATTTACATTTAAAAAATAGCGAGCCTTTTAAAAAATCAGCTAGAATCGTTGGGGATGTTATTGGACGTTATCACCCTCATGGAGATAGTTCAATATACGAAGCATTAGTCAGAATGGCTCAAGATTGAAAAAGCAATTTCCCATTAATTGAAATGCATGGTAATAAAGGATCAATTGATGATGACCCTGCCGCTGCAATGCGTTACACTGAATCA…
MH43	ATGAAAAAAGATAGAAAAGAAGAAATACAAGAAGTTACTGAAAACATTATTGAAAAAAATATGGCCGATATAATGTCTGATAGATTCGGACGTTATTCAAAATACATTATTCAACAAAGAGCAATTCCTGATGCTCGTGATGGACTAAAACCTGTTCAACGTCGGATTTTATATTCAATGTGAAATTTACATTTAAAAAATAGCGAGCCTTTTAAAAAATCAGCTAGAATCGTTGGGGATGTTATCGGACGTTATCACCCTCATGGAGATAGTTCAATATACGAGGCATTAGTCAGAATGGCTCAAGATTGAAAAAGCAATTTCCCATTAATTGAAATGCATGGTAATAAAGGTTCAATTGATGATGACCCTGCCGCTGCAATGCGTTACACTGAATCA…
N219	ATGAAAAAAGATAGAAAAGAAGAAATACAAGAAGTTACTGAAAACATTATTGAAAAAAATATGGCCGATATAATGTCTGATAGATTCGGACGTTATTCAAAATACATTATTCAACAAAGAGCAATTCCTGATGCTCGTGATGGACTAAAACCTGTTCAACGTCGGATTTTATATTCAATGTGAAATTTACATTTAAAAAATAGCGAACCTTTTAAAAAATCAGCTAGAATCGTTGGGGATGTTATCGGACGTTATCACCCTCATGGAGATAGTTCAATATACGAGGCATTAGTCAGAATGGCTCAAGATTGAAAAAGCAACTTCCCATTAATTGAAATGCATGGTAATAAAGGTTCAATTGATGATGACCCTGCCGCTGCAATGCGTTACACTGAATCA…
N281	ATGAAAAAAGATAGAAAAGAAGAAATACAAGAAGTTACTGAAAACATTATTGAAAAAAATATGGCCGATATAATGTCTGATAGATTCGGACGTTATTCAAAATACATTATTCAACAAAGAGCAATTCCTGATGCTCGTGATGGACTAAAACCTGTTCAACGTCGGATTTTATATTCAATGTGAAATTTACATTTAAAAAATAGCGAACCTTTTAAAAAATCAGCTAGAATCGTTGGGGATGTTATCGGACGTTATCACCCTCATGGAGATAGTTCAATATACGAGGCATTAGTCAGAATGGCTCAAGATTGAAAAAGCAACTTCCCATTAATTGAAATGCATGGTAATAAAGGTTCAATTGATGATGACCCTGCCGCTGCAATGCGTTACACTGAATCA…
N290	ATGAAAAAAGATAGAAAAGAAGAAATACAAGAAGTTACTGAAAACATTATTGAAAAAAATATGGCCGATATAATGTCTGATAGATTCGGACGTTATTCAAAATACATTATTCAACAAAGAGCAATTCCTGATGCTCGTGATGGACTAAAACCTGTTCAACGTCGGATTTTATATTCAATGTGAAATTTACATTTAAAAAATAGCGAACCTTTTAAAAAATCAGCTAGAATCGTTGGGGATGTTATCGGACGTTATCACCCTCATGGAGATAGTTCAATATACGAGGCATTAGTCAGAATGGCTCAAGATTGAAAAAGCAACTTCCCATTAATTGAAATGCATGGTAATAAAGGTTCAATTGATGATGACCCTGCCGCTGCAATGCGTTACACTGAATCA…
N348	ATGAAAAAAGATAGAAAAGAAGAAATACAAGAAGTTACTGAAAACATTATTGAAAAAAATATGGCCGATATAATGTCTGATAGATTCGGACGTTATTCAAAATACATTATTCAACAAAGAGCAATTCCTGATGCTCGTGATGGACTAAAACCTGTTCAACGTCGGATTTTATATTCAATGTGAAATTTACATTTAAAAAATAGCGAGCCTTTTAAAAAATCAGCTAGAATCGTTGGGGATGTTATCGGACGTTATCACCCTCATGGAGATAGTTCAATATACGAAGCATTAGTCAGAATGGCTCAAGATTGAAAAAGTAATTTCCCATTAATTGAAATGCATGGTAATAAAGGTTCAATTGATGACGATCCTGCTGCTGCAATGCGTTACACTGAATCA…
NC_000912	ATGGAAAAGAATAAACAAGCGTTATTACTCCAGGCCATCGAAGATGTCTTTGCCTTTAGCTTTAGTAAGTATGCTAAGTACATTATCCAAGACCGGGCTTTACCTGATCTACGTGATGGGCTTAAACCAGTTCAACGCCGCATCCTCTATGGCATGTACCAAATGGGCTTAAAACCCACTTCACCCTACAAAAAGTCAGCTCGGGCAGTCGGAGAAATTATGGGTAAGTACCACCCCCATGGCGATGCATCGATCTATGATGCGATTGTAAGGATGTCACAAGCCTGAAAGAACAACCTCACTACTATCTCCATTCACGGGAATAATGGTTCCATAGATGGTGATAACGCTGCCGCGATGCGCTATACCGAAGCGCGTTTAAGTCCGTACGGGTTTGAA…
PL5	ATGAAAAAAGATAGAAAAGAAGAAATACAAGAAGTTACTGAAAACATTATTGAAAAAAATATGGCCGATATAATGTCTGATAGATTCGGACGTTATTCAAAATACATTATTCAACAAAGAGCAATTCCTGATGCTCGTGATGGACTAAAACCTGTTCAACGTCGGATTTTATATTCAATGTGAAATTTACATTTAAAAAATAGCGAACCTTTTAAAAAATCAGCTAGAATCGTTGGGGATGTTATCGGACGTTATCACCCTCATGGAGATAGTTCAATATACGAGGCATTAGTCAGAATGGCTCAAGATTGAAAAAGCAATTTCCCATTAATTGAAATGCATGGTAATAAAGGTTCAATTGATGATGACCCTGCCGCTGCAATGCGTTACACTGAATCA…
S019M	ATGAAAAAAGATAGAAAAGAAGAAATACAAGAAGTTACTGAAAACATTATTGAAAAAAATATGGCCGATATAATGTCTGATAGATTCGGACGTTATTCAAAATACATTATTCAACAAAGAGCAATTCCTGATGCTCGTGATGGACTAAAACCTGTTCAACGTCGGATTTTATATTCAATGTGAAATTTACATTTAAAAAATAGCGAACCTTTTAAAAAATCAGCTAGAATCGTTGGGGATGTTATCGGACGTTATCACCCACATGGAGATAGTTCAATATACGAAGCGTTAGTCAGAATGGCTCAAGATTGAAAAAGCAATTTCCCATTAATTGAAATGCATGGTAATAAAGGTTCAATTGATGATGATCCTGCTGCTGCAATGCGTTACACTGAATCA…
S019M2R	ATGAAAAAAGATAGAAAAGAAGAAATACAAGAAGTTACTGAAAACATTATTGAAAAAAATATGGCCGATATAATGTCTGATAGATTCGGACGTTATTCAAAATACATTATTCAACAAAGAGCAATTCCTGATGCTCGTGATGGACTAAAACCTGTTCAACGTCGGATTTTATATTCAATGTGAAATTTACATTTAAAAAATAGCGAACCTTTTAAAAAATCAGCTAGAATCGTTGGGGATGTTATCGGACGTTATCACCCACATGGAGATAGTTCAATATACAAAGCGTTAGTCAGAATGGCTCAAGATTGAAAAAGCAATTTCCCATTAATTGAAATGCATGGTAATAAAGGTTCAATTGATGATGATCCTGCTGCTGCAATGCGTTACACTGAATCA…
S035M	ATGAAAAAAGATAGAAAAGAAGAAATACAAGAAGTTACTGAAAACATTATTGAAAAAAATATGGCCGATATAATGTCTGATAGATTCGGACGTTATTCAAAATACATTATTCAACAAAGAGCAATTCCTGATGCTCGTGATGGACTAAAACCTGTTCAACGTCGGATTTTATATTCAATGTGAAATTTACATTTAAAAAATAGCGAGCCTTTTAAAAAATCAGCTAGAATCGTTGGGGATGTTATCGGACGTTATCACCCTCATGGAGATAGTTCAATATACGAGGCATTAGTCAGAATGGCTCAAGATTGAAAAAGCAATTTCCCATTAATTGAAATGCATGGTAATAAAGGTTCAATTGATGATGACCCTGCCGCTGCAATGCGTTACACTGAATCA…
S042	ATGAAAAAAGATAGAAAAGAAGAAATACAAGAAGTTACTGAAAACATTATTGAAAAAAATATGGCCGATATAATGTCTGATAGATTCGGACGTTATTCAAAATACATTATTCAACAAAGAGCAATTCCTGATGCTCGTGATGGACTAAAACCTGTTCAACGTCGGATTTTATATTCAATGTGAAATTTACATTTAAAAAATAGCGAACCTTTTAAAAAATCAGCTAGAATCGTTGGGGATGTTATCGGACGTTATCACCCTCATGGAGATAGTTCAATATACGAGGCATTAGTCAGAATGGCTCAAGATTGAAAAAGCAATTTCCCATTAATTGAAATGCATGGTAATAAAGGTTCAATTGATGATGACCCTGCCGCTGCAATGCGTTACACTGAATCA…
S048	ATGAAAAAAGATAGAAAAGAAGAAATACAAGAAGTTACTGAAAACATTATTGAAAAAAATATGGCCGATATAATGTCTGATAGATTCGGACGTTATTCAAAATACATTATTCAACAAAGAGCAATTCCTGATGCTCGTGATGGACTAAAACCTGTTCAACGTCGGATTTTATATTCAATGTGAAATTTACATTTAAAAAATAGCGAGCCTTTTAAAAAATCAGCTAGAATCGTTGGGGATGTTATCGGACGTTATCACCCTCATGGAGATAGTTCAATATACGAGGCATTAGTCAGAATGGCTCAAGATTGAAAAAGCAATTTCCCATTAATTGAAATGCATGGTAATAAAGGTTCAATTGATGATGACCCTGCCGCTGCAATGCGTTACACTGAATCA…
S070	ATGAAAAAAGATAGAAAAGAAGAAATACAAGAAGTTACTGAAAACATTATTGAAAAAAATATGGCCGATATAATGTCTGATAGATTCGGACGTTATTCAAAATACATTATTCAACAAAGAGCAATTCCTGATGCTCGTGATGGACTAAAACCTGTTCAACGTCGGATTTTATATTCAATGTGAAATTTACATTTAAAAAATAGCGAACCTTTTAAAAAATCAGCTAGAATCGTTGGGGATGTTATCGGACGTTATCACCCACATGGAGATAGTTCAATATACGAAGCGTTAGTCAGAATGGCTCAAGATTGAAAAAGCAATTTCCCATTAATTGAAATGCATGGTAATAAAGGTTCAATTGATGACGATCCTGCTGCTGCAATGCGTTACACTGAATCA…
S104	ATGAAAAAAGATAGAAAAGAAGAAATACAAGAAGTTACTGAAAACATTATTGAAAAAAATATGGCCGATATAATGTCTGATAGATTCGGACGTTATTCAAAATACATTATTCAACAAAGAGCAATTCCTGATGCTCGTGATGGACTAAAACCTGTTCAACGTCGGATTTTATATTCAATGTGAAATTTACATTTAAAAAATAGCGAGCCTTTTAAAAAATCAGCTAGAATCGTTGGGGATGTTATCGGACGTTATCACCCTCATGGAGATAGTTCAATATACGAGGCATTAGTCAGAATGGCTCAAGATTGAAAAAGCAATTTTCCATTAATTGAAATGCATGGTAATAAAGGTTCAATTGATGACGATCCTGCTGCTGCAATGCGTTACACTGAATCA…
Sprott	ATGAAAAAAGATAGAAAAGAAGAAATACAAGAAGTTACTGAAAACATTATTGAAAAAAATATGGCCGATATAATGTCTGATAGATTCGGACGTTATTCAAAATACATTATTCAACAAAGAGCAATTCCTGATGCTCGTGATGGACTAAAACCTGTTCAACGTCGGATTTTATATTCAATGTGAAATTTACATTTAAAAAATAGCGAGCCTTTTAAAAAATCAGCTAGAATCGTTGGGGATGTTATCGGACGTTATCACCCTCATGGAGATAGTTCAATATACGAGGCATTAGTCAGAATGGCTCAAGATTGAAAAAGCAATTTCCCATTAATTGAAATGCATGGTAATAAAGGTTCAATTGATGATGACCCTGCCGCTGCAATGCGTTACACTGAATCA…
U006	ATGAAAAAAGATAGAAAAGAAGAAATACAAGAAGTTACTGAAAACATTATTGAAAAAAATATGGCCGATATAATGTCTGATAGATTCGGGCGTTATTCAAAATACATTATTCAACAAAGAGCAATTCCTGATGCTCGTGATGGACTAAAACCTGTTCAACGTCGGATTTTATATTCAATGTGAAATTTACATTTAAAAAATAGCGAACCTTTTAAAAAATCAGCTAGAATCGTTGGGGATGTTATCGGACGTTATCACCCTCATGGAGATATTTCAATATACGAAGCATTAGTCAGAATGGCTCAAGATTGAAAAAGCAATTTCCCATTAATTGAAATGCATGGTAATAAAGGTTCAATTGATGATGACCCTGCCGCTGCAATGCGTTACACTGAATCA…
U018	ATGAAAAAAGATAGAAAAGAAGAAATACAAGAAGTTACTGAAAACATTATTGAAAAAAATATGGCCGATATAATGTCTGATAGATTCGGACGTTATTCAAAATACATTATTCAACAAAGAGCAATTCCTGATGCTCGTGATGGACTAAAACCTGTTCAACGTCGGATTTTATATTCAATGTGAAATTTACATTTAAAAAATAGCGAGCCTTTTAAAAAATCAGCTAGAATCGTTGGGGATGTTATCGGACGTTATCACCCTCATGGAGATAGTTCAATATACGAGGCATTAGTCAGAATGGCTCAAGATTGAAAAAGCAATTTCCCATTAATTGAAATGCATGGTAATAAAGGTTCAATTGATGATGACCCTGCCGCTGCAATGCGTTACACTGAATCA…
U156	ATGAAAAAAGATAGAAAAGAAGAAATACAAGAAGTTACTGAAAACATTATTGAAAAAAATATGGCCGATATAATGTCTGATAGATTCGGACGTTATTCAAAATACATTATTCAACAAAGAGCAATTCCTGATGCTCGTGATGGACTAAAACCTGTTCAACGTCGGATTTTATATTCAATGTGAAATTTACATTTAAAAAATAGCGAGCCTTTTAAAAAATCAGCTAGAATCGTTGGGGATGTTATCGGACGTTATCACCCTCATGGAGATAGTTCAATATACGAAGCATTAGTCAGAATGGCTCAAGATTGAAAAAGTAATTTCCCATTAATTGAAATGCATGGTAATAAAGGTTCAATTGATGATGACCCTGCCGCTGCAATGCGTTACACTGAATCA…

## Sheet: parE
Isolate Name	Nucleotide Sequence
AH116	ATGAGTTTAAATAATTACGAAGCTAGCGATTTAAAAGTTTTAAAAGGATTRGATGCTGTCAGAAAAAGACCRGGAATGTATATTGGGTCTACTGATTCAAGTGGGCTTCATCACTTAATTTGRGAAATTTTTGATAATGCTATTGATGAAGCGTTGAGYGGGTTTGCAAATAAAATAATTGTAACTTTAAAGAAGGATTCTTCTGTTATTGTTGAAGACAACGGYAGGGGAATCCCTGTCAATAAACACGAGTCTGGAAAAAGTGGAGTTGARCTTGTCTTTACTGAACTTCATGCTGGKGGTAAATTTGGCGATGGYGCTTATAAAACAAGTGGGGGATTACAYGGAGTGGGTTCCTCAGTTGTCAATGCCTTAAGTTCTAAAGTTGAAGTTACGGTT…
ah3-20	ATGAGTTTAAATAATTACGAAGCTAGCGATTTAAAAGTTTTAAAAGGATTAGATGCTGTCAGAAAAAGACCGGGAATGTATATTGGGTCTACTGATTCAAGTGGGCTTCATCACTTAATTTGGGAAATTTTTGATAATGCTATTGATGAAGCGTTGAGTGGGTTTGCAAATAAAATAATTGTAACTTTAAAGAAAGATTCTTCTGTTATTGTTGAAGACAACGGTAGGGGAATTCCTGTCAATAAACACGAGTCTGGAAAAAGTGGAGTTGAGCTTGTCTTTACTGAACTTCATGCTGGTGGTAAATTTGGCGATGGTGCTTATAAAACAAGCGGGGGATTACACGGAGTAGGTTCCTCGGTTGTCAATGCCTTAAGTTCTAAAGTTGAAGTTACGGTT…
ah3-28	ATGAGTTTAAATAATTACGAAGCTAGCGATTTAAAAGTTTTAAAAGGATTAGATGCTGTCAGAAAAAGACCGGGAATGTATATTGGGTCTACTGATTCAAGTGGGCTTCATCACTTAATTTGGGAAATTTTTGATAATGCTATTGATGAAGCGTTGAGTGGGTTTGCAAATAAAATAATTGTAACTTTAAAGAAAGATTCTTCTGTTATTGTTGAAGACAACGGTAGGGGAATTCCTGTCAATAAACACGAGTCTGGAAAAAGTGGAGTTGAGCTTGTCTTTACTGAACTTCATGCTGGTGGTAAATTTGGCGATGGTGCTTATAAAACAAGCGGGGGATTACACGGAGTAGGTTCCTCGGTTGTCAATGCCTTAAGTTCTAAAGTTGAAGTTACGGTT…
ah3-36	ATGAGTTTAAATAATTACGAAGCTAGCGATTTAAAAGTTTTAAAAGGATTAGATGCTGTCAGAAAAAGACCGGGAATGTATATTGGGTCTACTGATTCAAGTGGGCTTCATCACTTAATTTGGGAAATTTTTGATAATGCTATTGATGAAGCGTTGAGTGGGTTTGCAAATAAAATAATTGTAACTTTAAAGAAAGATTCTTCTGTTATTGTTGAAGACAACGGTAGGGGAATTCCTGTCAATAAACACGAGTCTGGAAAAAGTGGAGTTGAGCTTGTCTTTACTGAACTTCATGCTGGTGGTAAATTTGGCGATGGTGCTTATAAAACAAGCGGGGGATTACACGGAGTAGGTTCCTCGGTTGTCAATGCCTTAAGTTCTAAAGTTGAAGTTACGGTT…
AH58	ATGAGTTTAAATAATTACGAAGCTAGCGATTTAAAAGTTTTAAAAGGATTAGATGCTGTCAGAAAAAGACCGGGAATGTATATTGGGTCTACTGATTCAAGTGGGCTTCATCACTTAATTTGGGAAATTTTTGATAATGCTATTGATGAAGCGTTGAGTGGGTTTGCAAATAAAATAATTGTAACTTTAAAGAAGGATTCTTCTGTTATTGTTGAAGACAACGGTAGGGGAATTCCTGTCAATAAACACGAGTCTGGAAAAAGTGGAGTTGAGCTTGTCTTTACTGAACTTCATGCTGGGGGTAAATTTGGCGATGGCGCTTATAAAACAAGTGGGGGATTACACGGAGTAGGATCCTCAGTTGTCAATGCCTTAAGTTCTAAAGTTGAAGTTACGGTT…
ATCC 23114	ATGAGTTTAAATAATTACGAAGCTAGCGATTTAAAAGTTTTAAAAGGATTAGATGCTGTCAGAAAAAGACCGGGAATGTATATTGGGTCTACTGATTCAAGTGGGCTTCATCACTTAATTTGGGAAATTTTTGATAATGCTATTGATGAAGCGTTGAGTGGGTTTGCAAATAAAATAATTGTAACTTTAAAGAAGGATTCTTCTGTTATTGTTGAAGACAACGGTAGGGGAATCCCTGTCAATAAACACGAGTCTGGAAAAAGTGGAGTTGAGCTCGTCTTTACTGAGCTTCATGCTGGTGGTAAATTTGGCGATGGTGCTTATAAAACAAGTGGAGGATTACACGGAGTGGGTTCCTCGGTTGTCAATGCCTTAAGTTCTAAAGTTGAAGTTACGGTT…
CJ02	ATGAGTTTAAATAATTACGAAGCTAGCGATTTAAAAGTTTTAAAAGGATTGGATGCTGTCAGAAAAAGACCGGGAATGTATATTGGGTCTACTGATTCAAGTGGGCTTCATCACTTAATTTGGGAAATTTTTGATAATGCTATTGATGAAGCGTTGAGTGGGTTTGCAAATAAAATAATTGTAACTTTAAAGAAGGATTCTTCTGTTATTGTTGAAGACAACGGCAGGGGCATCCCTGTCAATAAACACGAGTCTGGAAAAAGTGGAGTTGAGCTTGTCTTTACTGAACTTCATGCTGGTGGTAAATTTGGCGATGGTGCTTATAAAACAAGTGGGGGATTACACGGAGTAGGATCCTCAGTTGTCAATGCCTTAAGTTCTAAAGTTGAAGTTACGGTT…
CJ05	ATGAGTTTAAATAATTACGAAGCTAGCGATTTAAAAGTTTTAAAAGGATTAGATGCTGTCAGAAAAAGACCAGGAATGTATATTGGGTCTACTGATTCAAGTGGGCTTCATCACTTAATTTGGGAAATATTTGATAATGCTATTGATGAAGCGTTGAGTGGATTTGCAAATAAAATAATTGTAACTTTAAAGAAGGATTCTTCTGTTATTGTTGAAGACAACGGTAGGGGAATTCCTGTCAACAAACACGAGTCTGGAAAAAGTGGAGTTGAACTTGTCTTTACTGAACTTCATGCTGGTGGTAAATTTGGCGATGGTGCTTATAAAACAAGCGGGGGATTACACGGAGTAGGTTCCTCGGTTGTCAATGCCTTAAGTTCTAAAGTTGAAGTTACGGTT…
CJ10	ATGAGTTTAAATAATTACGAAGCTAGCGATTTAAAAGTTTTAAAAGGATTAGATGCTGTCAGAAAAAGACCGGGAATGTATATTGGGTCTACTGATTCAAGTGGGCTTCATCACTTAATTTGGGAAATTTTTGATAATGCTATTGATGAAGCGTTGAGTGGGTTTGCAAATAAAATAATTGTAACTTTAAAGAAGGATTCTTCTGTTATTGTTGAAGACAACGGTAGGGGAATCCCTGTCAATAAACATGAGTCTGGAAAAAGTGGAGTTGAACTTGTCTTTACTGAGCTTCATGCTGGGGGTAAATTTGGCGATGGTGCTTATAAAACAAGTGGGGGATTACACGGAGTAGGATCCTCAGTTGTCAATGCCTTAAGTTCTAAAGTTGAAGTTACAGTT…
CJ12	ATGAGTTTAAATAATTACGAAGCTAGCGATTTAAAAGTTTTAAAAGGATTAGATGCTGTCAGAAAAAGACCGGGAATGTATATTGGGTCTACTGATTCAAGTGGGCTTCATCACTTAATTTGGGAAATTTTTGATAATGCTATTGATGAAGCGCTGAGTGGGTTTGCAAATAAAATAATTGTAACTTTAAAGAAGGATTCTTCTGTTATTGTTGAAGACAACGGCAGGGGCATCCCTGTCAATAAACACGAGTCTGGAAAAAGTGGAGTTGAACTTGTCTTTACTGAACTTCATGCTGGTGGTAAATTTGGCGATGGTGCTTATAAAACAAGCGGGGGATTACACGGAGTAGGTTCCTCGGTTGTCAATGCCTTAAGTTCTAAAGTTGAAGTTACGGTT…
CJ13	ATGAGTTTAAATAATTACGAAGCTAGCGATTTAAAAGTTTTAAAAGGATTAGATGCTGTCAGAAAAAGACCAGGAATGTATATTGGGTCTACTGATTCAAGTGGGCTTCATCACTTAATTTGGGAAATATTTGATAATGCTATTGATGAAGCGTTGAGTGGATTTGCAAATAAAATAATTGTAACTTTAAAGAAGGATTCTTCTGTTATTGTTGAAGACAACGGTAGGGGAATTCCTGTCAACAAACACGAGTCTGGAAAAAGTGGAGTTGAACTTGTCTTTACTGAACTTCATGCTGGTGGTAAATTTGGCGATGGTGCTTATAAAACAAGCGGGGGATTACACGGAGTAGGTTCCTCGGTTGTCAATGCCTTAAGTTCTAAAGTTGAAGTTACGGTT…
CJ20	ATGAGTTTAAATAATTACGAAGCTAGCGATTTAAAAGTTTTAAAAGGATTAGATGCTGTCAGAAAAAGACCGGGAATGTATATTGGGTCTACTGATTCAAGTGGGCTTCATCACTTAATTTGGGAAATTTTTGATAATGCTATTGATGAAGCGCTGAGTGGGTTTGCAAATAAAATAATTGTAACTTTAAAGAAGGATTCTTCTGTTATTGTTGAAGACAACGGCAGGGGCATCCCTGTCAATAAACACGAGTCTGGAAAAAGTGGAGTTGAACTTGTCTTTACTGAACTTCATGCTGGTGGTAAATTTGGCGATGGTGCTTATAAAACAAGCGGGGGATTACACGGAGTAGGTTCCTCGGTTGTCAATGCCTTAAGTTCTAAAGTTGAAGTTACGGTT…
CJ21	ATGAGTTTAAATAATTACGAAGCTAGCGATTTAAAAGTTTTAAAAGGATTAGATGCTGTCAGAAAAAGACCGGGAATGTATATTGGGTCTACTGATTCAAGTGGGCTTCATCACTTAATTTGGGAAATTTTTGATAATGCTATTGATGAAGCGCTGAGTGGGTTTGCAAATAAAATAATTGTAACTTTAAAGAAGGATTCTTCTGTTATTGTTGAAGACAACGGCAGGGGCATCCCTGTCAATAAACACGAGTCTGGAAAAAGTGGAGTTGAACTTGTCTTTACTGAACTTCATGCTGGTGGTAAATTTGGCGATGGTGCTTATAAAACAAGCGGGGGATTACACGGAGTAGGTTCCTCGGTTGTCAATGCCTTAAGTTCTAAAGTTGAAGTTACGGTT…
DF28	ATGAGTTTAAATAATTACGAAGCTAGCGATTTAAAAGTTTTAAAAGGATTGGATGCTGTCAGAAAAAGACCGGGAATGTATATTGGGTCTACTGATTCAAGTGGGCTTCATCACTTAATTTGGGAAATTTTTGATAATGCTATTGATGAAGCGTTGAGTGGGTTTGCAAATAAAATAATTGTAACTTTAAAGAAGGATTCTTCTGTTATTGTTGAAGACAACGGTAGGGGAATCCCTGTCAATAAACATGAGTCTGGAAAAAGTGGAGTTGAACTTGTCTTTACTGAGCTTCATGCTGGTGGTAAATTTGGCGATGGCGCTTATAAAACAAGTGGGGGATTACACGGAGTAGGATCCTCAGTTGTCAATGCCTTAAGTTCTAAAGTTGAAGTTACGGTT…
DF282R	ATGAGTTTAAATAATTACGAAGCTAGCGATTTAAAAGTTTTAAAAGGATTGGATGCTGTCAGAAAAAGACCGGGAATGTATATTGGGTCTACTGATTCAAGTGGGCTTCATCACTTAATTTGGGAAATTTTTGATAATGCTATTGATGAAGCGTTGAGTGGGTTTGCAAATAAAATAATTGTAACTTTAAAGAAGGATTCTTCTGTTATTGTTGAAGACAACGGTAGGGGAATCCCTGTCAATAAACATGAGTCTGGAAAAAGTGGAGTTGAACTTGTCTTTACTGAGCTTCATGCTGGTGGTAAATTTGGCGATGGCGCTTATAAAACAAGTGGGGGATTACACGGAGTAGGATCCTCAGTTGTCAATGCCTTAAGTTCTAAAGTTGAAGTTACGGTT…
DF282R	ATGAGTTTAAATAATTACGAAGCTAGCGATTTAAAAGTTTTAAAAGGATTGGATGCTGTCAGAAAAAGACCGGGAATGTATATTGGGTCTACTGATTCAAGTGGGCTTCATCACTTAATTTGGGAAATTTTTGATAATGCTATTGATGAAGCGTTGAGTGGGTTTGCAAATAAAATAATTGTAACTTTAAAGAAGGATTCTTCTGTTATTGTTGAAGACAACGGTAGGGGAATCCCTGTCAATAAACATGAGTCTGGAAAAAGTGGAGTTGAACTTGTCTTTACTGAGCTTCATGCTGGTGGTAAATTTGGCGATGGCGCTTATAAAACAAGTGGGGGATTACACGGAGTAGGATCCTCAGTTGTCAATGCCTTAAGTTCTAAAGTTGAAGTTACGGTT…
DF284	ATGAGTTTAAATAATTACGAAGCTAGCGATTTAAAAGTTTTAAAAGGGTTAGATGCCGTCAGAAAAAGACCGGGAATGTATATTGGGTCTACTGATTCAAGTGGGCTTCATCACTTAATTTGGGAAATTTTTGATAATGCTATTGATGAAGCGTTGAGTGGGTTTGCAAGTAAAATAATTGTAACTTTAAAGAAGGATTCTTCTGTTATTGTTGAAGACAACGGTAGGGGAATCCCTGTCAATAAACATGAGTCTGGAAAAAGTGGAGTTGAACTTGTCTTTACTGAGCTTCATGCTGGGGGTAAATTTGGCGATGGCGCTTATAAAACAAGTGGGGGATTACACGGAGTAGGATCCTCAGTTGTCAATGCCTTAAGTTCTAAAGTTGAAGTTACGGTT…
DF289	ATGAGTTTAAATAATTACGAAGCTAGCGATTTAAAAGTTTTAAAAGGATTGGATGCTGTCAGAAAAAGACCGGGAATGTATATTGGGTCTACTGATTCAAGTGGGCTTCATCACTTAATTTGGGAAATTTTTGATAATGCTATTGATGAAGCGTTGAGTGGGTTTGCAAATAAAATAATTGTAACTTTAAAGAAGGATTCTTCTGTTATTGTTGAAGACAACGGTAGGGGAATTCCTGTCAATAAACACGAGTCTGGAAAAAGTGGAGTTGAGCTTGTCTTTACTGAACTTCATGCTGGTGGTAAATTTGGCGATGGTGCTTATAAAACAAGTGGGGGATTACACGGAGTAGGATCCTCAGTTGTCAATGCCTTAAGTTCTAAAGTTGAAGTTACGGTT…
DF290	ATGAGTTTAAATAATTACGAAGCTAGCGATTTAAAAGTTTTAAAAGGATTAGATGCTGTCAGAAAAAGACCGGGAATGTATATTGGGTCTACTGATTCAAGTGGGCTTCATCACTTAATTTGGGAAATTTTTGATAATGCTATTGATGAAGCGTTGAGTGGGTTTGCAAATAAAATAATTGTAACTTTAAAGAAGGATTCTTCTGTTATTGTTGAAGACAACGGTAGGGGAATTCCTGTCAATAAACACGAGTCTGGAAAAAGTGGAGTTGAACTTGTCTTTACTGAACTTCATGCTGGGGGTAAATTTGGCGATGGCGCTTATAAAACAAGTGGGGGATTACACGGAGTAGGATCCTCAGTTGTCAATGCCTTAAGTTCTAAAGTTGAAGTTACGGTT…
DF307	ATGAGTTTAAATAATTACGAAGCTAGCGATTTAAAAGTTTTAAAAGGATTAGATGCTGTCAGAAAAAGACCGGGAATGTATATTGGGTCTACTGATTCAAGTGGGCTTCATCACTTAATTTGGGAAATTTTTGATAATGCTATTGATGAAGCGTTGAGTGGGTTTGCAAATAAAATAATTGTAACTTTAAAGAAGGATTCTTCTGTTATTGTAGAAGACAACGGTAGGGGAATCCCTGTCAATAAACATGAGTCTGGAAAAAGTGGAGTTGAACTTGTCTTTACTGAGCTTCATGCTGGGGGTAAATTTGGCGATGGTGCTTATAAAACAAGTGGGGGATTACACGGAGTAGGATCCTCAGTTGTCAATGCCTTAAGTTCTAAAGTTGAAGTTACAGTT…
JMM19	ATGAGTTTAAATAATTACGAAGCTAGCGATTTAAAAGTTTTAAAAGGATTAGATGCTGTCAGAAAAAGACCAGGAATGTATATTGGGTCTACTGATTCAAGCGGGCTTCATCACTTAATTTGAGAAATTTTTGATAATGCTATTGATGAAGCGTTGAGTGGGTTTGCAAATAAAATAATTGTAACTTTAAAGAAGGATTCTTCTGTTATTGTTGAAGACAACGGTAGAGGAATCCCTGTCAATAAACACGAGTCTGGAAAAAGTGGAGTTGAACTTGTCTTTACTGAACTTCATGCTGGTGGTAAATTTGGCGATGGTGCTTATAAAACAAGTGGGGGATTACACGGAGTGGGTTCCTCGGTTGTCAATGCCTTAAGTTCTAAAGTTGAAGTTACGGTT…
KF06	ATGAGTTTAAATAATTACGAAGCTAGCGATTTAAAAGTTTTAAAAGGATTAGATGCTGTCAGAAAAAGACCGGGAATGTATATTGGGTCTACTGATTCAAGTGGGCTTCATCACTTAATTTGGGAAATTTTTGATAATGCTATTGATGAAGCGTTGAGTGGGTTTGCAAATAAAATAATTGTAACTTTAAAGAAGGATTCTTCTGTTATTGTTGAAGACAACGGTAGGGGAATTCCTGTCAATAAACACGAGTCTGGAAAAAGTGGAGTTGAGCTTGTCTTTACTGAACTTCATGCTGGGGGTAAATTTGGCGATGGCGCTTATAAAACAAGTGGGGGATTACACGGAGTAGGATCCTCAGTTGTCAATGCCTTAAGTTCTAAAGTTGAAGTTACGGTT…
KF08	ATGAGTTTAAATAATTACGAAGCTAGCGATTTAAAAGTTTTAAAAGGATTGGATGCTGTCAGAAAAAGACCAGGAATGTATATTGGGTCTACTGATTCAAGTGGGCTTCATCACTTAATTTGGGAAATTTTTGATAATGCTATTGATGAAGCGTTGAGTGGGTTTGCAAATAAAATAATTGTAACTTTAAAGAAGGATTCTTCTGTTATTGTTGAAGACAACGGTAGGGGAATCCCTGTTAATAAACACGAGTCTGGAAAAAGTGGAGTTGAACTTGTCTTTACTGAACTTCATGCTGGGGGTAAATTTGGCGATGGCGCTTATAAAACAAGTGGGGGATTACACGGAGTAGGATCCTCAGTTGTCAATGCCTTGAGTTCTAGAGTTGAAGTTACGGTT…
KF09	ATGAGTTTAAATAATTACGAAGCTAGCGATTTAAAAGTTTTAAAAGGATTAGATGCTGTCAGAAAAAGACCGGGAATGTATATTGGGTCTACTGATTCAAGTGGGCTTCATCACTTAATTTGGGAAATTTTTGATAATGCTATTGATGAAGCGTTGAGTGGGTTTGCAAATAAAATAATTGTAACTTTAAAGAAGGATTCTTCTGTTATTGTTGAAGACAACGGTAGGGGAATTCCTGTCAATAAACACGAGTCTGGAAAAAGTGGAGTTGAGCTTGTCTTTACTGAACTTCATGCTGGGGGTAAATTTGGCGATGGCGCTTATAAAACAAGTGGGGGATTACACGGAGTAGGATCCTCAGTTGTCAATGCCTTAAGTTCTAAAGTTGAAGTTACGGTT…
KF12	ATGAGTTTAAATAATTACGAAGCTAGCGATTTAAAAGTTTTAAAAGGATTAGATGCTGTCAGAAAAAGACCGGGAATGTATATTGGGTCTACTGATTCAAGTGGGCTTCATCACTTAATTTGGGAAATTTTTGATAATGCTATTGATGAAGCGTTGAGTGGGTTTGCAAATAAAATAATTGTAACTTTAAAGAAGGATTCTTCTGTTATTGTTGAAGACAACGGTAGGGGAATTCCTGTCAATAAACACGAGTCTGGAAAAAGTGGAGTTGAGCTTGTCTTTACTGAACTTCATGCTGGGGGTAAATTTGGCGATGGCGCTTATAAAACAAGTGGGGGATTACACGGAGTAGGATCCTCAGTTGTCAATGCCTTAAGTTCTAAAGTTGAAGTTACGGTT…
KF14	ATGAGTTTAAATAATTACGAAGCTAGCGATTTAAAAGTTTTAAAAGGATTAGATGCTGTCAGAAAAAGACCAGGAATGTATATTGGGTCTACTGATTCAAGTGGGCTTCATCACTTAATTTGAGAAATTTTTGATAATGCTATTGATGAAGCGTTGAGCGGGTTTGCAAATAAAATAATTGTAACTTTAAAGAAGGATTCTTCTGTTATTGTTGAAGACAACGGCAGGGGAATCCCTGTCAATAAACACGAGTCTGGAAAAAGTGGAGTTGAGCTTGTCTTTACTGAACTTCATGCTGGTGGTAAATTTGGCGATGGTGCTTATAAAACAAGTGGGGGATTACATGGAGTGGGTTCCTCAGTTGTCAATGCCTTAAGTTCTAAAGTTGAAGTTACGGTT…
Leeds	ATGAGTTTAAATAATTACGAAGCTAGCGATTTAAAAGTTTTAAAAGGATTAGATGCTGTCAGAAAAAGACCGGGAATGTATATTGGGTCTACTGATTCAAGTGGGCTTCATCACTTAATTTGGGAAATTTTTGATAATGCTATTGATGAAGCGCTGAGTGGGTTTGCAAATAAAATAATTGTAACTTTAAAGAAGGATTCTTCTGTTATTGTTGAAGACAACGGCAGGGGCATCCCTGTCAATAAACACGAGTCTGGAAAAAGTGGAGTTGAACTTGTCTTTACTGAACTTCATGCTGGTGGTAAATTTGGCGATGGTGCTTATAAAACAAGCGGGGGATTACACGGAGTAGGTTCCTCGGTTGTCAATGCCTTAAGTTCTAAAGTTGAAGTTACGGTT…
M162b	ATGAGTTTAAATAATTACGAAGCTAGCGATTTAAAAGTTTTAAAAGGATTGGATGCTGTCAGAAAAAGACCGGGAATGTATATTGGGTCTACTGATTCAAGTGGGCTTCATCACTTAATTTGGGAAATTTTTGATAATGCTATTGATGAAGCGTTGAGTGGGTTTGCAAATAAAATAATTGTAACTTTAAAGAAGGATTCTTCTGTTATTGTTGAAGACAACGGTAGGGGAATCCCTGTCAATAAACACGAGTCTGGAAAAAGTGGAGTTGAACTTGTCTTTACTGAACTTCATGCTGGGGGTAAATTTGGCGATGGCGCTTATAAAACAAGTGGGGGATTACACGGAGTGGGTTCCTCAGTTGTCAATGCCTTAAGTTCTAAAGTTGAAGTTACGGTT…
M162e	ATGAGTTTAAATAATTACGAAGCTAGCGATTTAAAAGTTTTAAAAGGATTGGATGCTGTCAGAAAAAGACCGGGAATGTATATTGGGTCTACTGATTCAAGTGGGCTTCATCACTTAATTTGGGAAATTTTTGATAATGCTATTGATGAAGCGTTGAGTGGGTTTGCAAATAAAATAATTGTAACTTTAAAGAAGGATTCTTCTGTTATTGTTGAAGACAACGGTAGGGGAATCCCTGTCAATAAACACGAGTCTGGAAAAAGTGGAGTTGAACTTGTCTTTACTGAACTTCATGCTGGGGGTAAATTTGGCGATGGCGCTTATAAAACAAGTGGGGGATTACACGGAGTGGGTTCCTCAGTTGTCAATGCCTTAAGTTCTAAAGTTGAAGTTACGGTT…
M162j	ATGAGTTTAAATAATTACGAAGCTAGCGATTTAAAAGTTTTAAAAGGATTGGATGCTGTCAGAAAAAGACCGGGAATGTATATTGGGTCTACTGATTCAAGTGGGCTTCATCACTTAATTTGGGAAATTTTTGATAATGCTATTGATGAAGCGTTGAGTGGGTTTGCAAATAAAATAATTGTAACTTTAAAGAAGGATTCTTCTGTTATTGTTGAAGACAACGGTAGGGGAATCCCTGTCAATAAACACGAGTCTGGAAAAAGTGGAGTTGAACTTGTCTTTACTGAACTTCATGCTGGGGGTAAATTTGGCGATGGCGCTTATAAAACAAGTGGGGGATTACACGGAGTGGGTTCCTCAGTTGTCAATGCCTTAAGTTCTAAAGTTGAAGTTACGGTT…
MH05-1	ATGAGTTTAAATAATTACGAAGCTAGCGATTTAAAAGTTTTAAAAGGATTAGATGCTGTCAGAAAAAGACCGGGAATGTATATTGGGTCTACTGATTCAAGTGGGCTTCATCACTTAATTTGGGAAATTTTTGATAATGCTATTGATGAAGCGTTGAGTGGGTTTGCAAATAAAATAATTGTAACTTTAAAGAAGGATTCTTCTGTTATTGTTGAAGACAACGGTAGGGGAATTCCTGTCAATAAACACGAGTCTGGAAAAAGTGGAGTTGAGCTTGTCTTTACTGAACTTCATGCTGGGGGTAAATTTGGCGATGGCGCTTATAAAACAAGTGGGGGATTACACGGAGTAGGATCCTCAGTTGTCAATGCCTTAAGTTCTAAAGTTGAAGTTACGGTT…
MH05-13	ATGAGTTTAAATAATTACGAAGCTAGCGATTTAAAAGTTTTAAAAGGATTGGATGCTGTCAGAAAAAGACCAGGAATGTATATTGGGTCTACTGATTCAAGTGGGCTTCATCACTTAATTTGGGAAATTTTTGATAATGCTATTGATGAAGCGTTGAGTGGGTTTGCAAATAAAATAATTGTAACTTTAAAGAAGGATTCTTCTGTTATTGTTGAAGACAACGGTAGGGGAATCCCTGTTAATAAACACGAGTCTGGAAAAAGTGGAGTTGAACTTGTCTTTACTGAACTTCATGCTGGGGGTAAATTTGGCGATGGCGCTTATAAAACAAGTGGGGGATTACACGGAGTAGGATCCTCAGTTGTCAATGCCTTGAGTTCTAGAGTTGAAGTTACGGTT…
MH05-14	ATGAGTTTAAATAATTACGAAGCTAGCGATTTAAAAGTTTTAAAAGGATTAGATGCTGTCAGAAAAAGACCGGGAATGTATATTGGGTCTACTGATTCAAGTGGGCTTCATCACTTAATTTGGGAAATTTTTGATAATGCTATTGATGAAGCGCTGAGTGGGTTTGCAAATAAAATAATTGTAACTTTAAAGAAGGATTCTTCTGTTATTGTTGAAGACAACGGCAGGGGCATCCCTGTCAATAAACACGAGTCTGGAAAAAGTGGAGTTGAACTTGTCTTTACTGAACTTCATGCTGGTGGTAAATTTGGCGATGGTGCTTATAAAACAAGCGGGGGATTACACGGAGTAGGTTCCTCGGTTGTCAATGCCTTAAGTTCTAAAGTTGAAGTTACGGTT…
MH06-01	ATGAGTTTAAATAATTACGAAGCTAGCGATTTAAAAGTTTTAAAAGGATTAGATGCTGTCAGAAAAAGACCGGGAATGTATATTGGGTCTACTGATTCAAGTGGGCTTCATCACTTAATTTGGGAAATTTTTGATAATGCTATTGATGAAGCGTTGAGTGGGTTTGCAAATAAAATAATTGTAACTTTAAAGAAGGATTCTTCTGTTATTGTTGAAGACAACGGTAGGGGAATTCCTGTCAATAAACACGAGTCTGGAAAAAGTGGAGTTGAACTTGTCTTTACTGAACTTCATGCTGGGGGTAAATTTGGCGATGGCGCTTATAAAACAAGTGGGGGATTACACGGAGTAGGATCCTCAGTTGTCAATGCCTTAAGTTCTAAAGTTGAAGTTACGGTT…
MH06-11	ATGAGTTTAAATAATTACGAAGCTAGCGATTTAAAAGTTTTAAAAGGATTGGATGCTGTCAGAAAAAGACCGGGAATGTATATTGGGTCTACTGATTCAAGTGGGCTTCATCACTTAATTTGGGAAATTTTCGATAATGCTATTGATGAAGCGTTGAGTGGGTTTGCAAATAAAATAATTGTAACTTTAAAGAAGGATTCTTCTGTTATTGTTGAAGACAACGGTAGGGGAATCCCTGTCAATAAACACGAGTCTGGAAAAAGTGGAGTTGAACTTGTCTTTACTGAACTTCATGCTGGGGGTAAATTTGGCGATGGCGCTTATAAAACAAGTGGGGGATTACACGGAGTGGGTTCCTCAGTTGTCAATGCCTTAAGTTCTAAAGTTGAAGTTACGGTT…
MH06-12	ATGAGTTTAAATAATTACGAAGCTAGCGATTTAAAAGTTTTAAAAGGATTAGATGCCGTCAGAAAAAGACCGGGAATGTATATTGGGTCTACTGATTCAAGTGGGCTTCATCACTTAATTTGAGAAATTTTTGATAATGCTATTGATGAAGCGTTGAGTGGGTTTGCAAATAAAATAATTGTAACTTTAAAGAAAGATTCTTCTGTTATTGTTGAAGACAACGGTAGGGGAATTCCTGTCAATAAACACGAGTCTGGAAAAAGTGGAGTTGAGCTTGTCTTTACTGAACTTCATGCTGGTGGTAAATTTGGCGATGGTGCTTATAAAACAAGCGGGGGATTACACGGAGTAGGTTCCTCGGTTGTCAATGCCTTAAGTTCTAAAGTTGAAGTTACGGTT…
MH08-5	ATGAGTTTAAATAATTACGAAGCTAGCGATTTAAAAGTTTTAAAAGGATTGGATGCTGTCAGAAAAAGACCGGGAATGTATATTGGGTCTACTGATTCAAGTGGGCTTCATCACTTAATTTGGGAAATTTTTGATAATGCTATTGATGAAGCGTTGAGTGGGTTTGCAAATAAAATAATTGTAACTTTAAAGAAGGATTCTTCTGTTATTGTTGAAGACAACGGTAGGGGAATTCCTGTCAATAAACACGAGTCTGGAAAAAGTGGAGTTGAGCTTGTCTTTACTGAACTTCATGCTGGTGGTAAATTTGGCGATGGTGCTTATAAAACAAGTGGGGGATTACATGGAGTAGGTTCCTCAGTTGTCAATGCCTTAAGTTCTAAAGTTGAAGTTACGGTT…
MH10-04	ATGAGTTTAAATAATTACGAAGCTAGCGATTTAAAAGTTTTAAAAGGATTAGATGCTGTCAGAAAAAGACCAGGAATGTATATTGGGTCTACTGATTCAAGTGGGCTTCATCACTTAATTTGAGAAATTTTTGATAATGCTATTGATGAAGCGTTGAGCGGGTTTGCAAATAAAATAATTGTAACTTTAAAGAAGGATTCTTCTGTTATTGTTGAAGACAACGGCAGGGGAATCCCTGTCAATAAACACGAGTCTGGAAAAAGTGGAGTTGAGCTTGTCTTTACTGAACTTCATGCTGGTGGTAAATTTGGCGATGGTGCTTATAAAACAAGTGGGGGATTACATGGAGTGGGTTCCTCAGTTGTCAATGCCTTAAGTTCTAAAGTTGAAGTTACGGTT…
MH10-09	ATGAGTTTAAATAATTACGAAGCTAGCGATTTAAAAGTTTTAAAAGGATTGGATGCTGTCAGAAAAAGACCAGGAATGTATATTGGGTCTACTGATTCAAGTGGGCTTCATCACTTAATTTGGGAAATTTTTGATAATGCTATTGATGAAGCGTTGAGTGGGTTTGCAAATAAAATAATTGTAACTTTAAAGAAGGATTCTTCTGTTATTGTTGAAGACAACGGTAGGGGAATCCCTGTCAATAAACACGAGTCTGGAAAAAGTGGAGTTGAGCTTGTCTTTACTGAACTTCATGCTGGTGGTAAATTTGGCGATGGTGCTTATAAAACAAGCGGGGGATTACACGGAGTGGGTTCCTCGGTTGTCAATGCCTTAAGTTCTAAAGTTGAAGTTACGGTT…
MH10-15	ATGAGTTTAAATAATTACGAAGCTAGCGATTTAAAAGTTTTAAAAGGATTAGATGCTGTCAGAAAAAGACCGGGAATGTATATTGGGTCTACTGATTCAAGTGGGCTTCATCACTTAATTTGGGAAATTTTTGATAATGCTATTGATGAAGCGTTGAGTGGGTTTGCAAATAAAATAATTGTAACTTTAAAGAAGGATTCTTCTGTTATTGTTGAAGACAACGGTAGGGGAATCCCTGTCAATAAACACGAGTCTGGAAAAAGTGGAGTTGAGCTCGTCTTTACTGAGCTTCATGCTGGTGGTAAATTTGGCGATGGTGCTTATAAAACAAGTGGAGGATTACACGGAGTGGGTTCCTCGGTTGTCAATGCCTTAAGTTCTAAAGTTGAAGTTACGGTT…
MH11	ATGAGTTTAAATAATTACGAAGCTAGCGATTTAAAAGTTTTAAAAGGATTAGATGCTGTCAGAAAAAGACCGGGAATGTATATTGGGTCTACTGATTCAAGTGGGCTTCATCACTTAATTTGGGAAATTTTTGATAATGCTATTGATGAAGCGTTGAGTGGGTTTGCAAATAAAATAATTGTAACTTTAAAGAAGGATTCTTCTGTTATTGTTGAAGACAACGGTAGGGGAATCCCTGTCAATAAACACGAGTCTGGAAAAAGTGGAGTTGAACTTGTCTTTACTGAGCTTCATGCTGGGGGCAAATTTGGCGATGGTGCTTATAAAACAAGCGGGGGATTACACGGAGTAGGATCCTCGGTTGTCAATGCCTTAAGTTCTAAAGTTGAAGTTACGGTT…
MH12	ATGAGTTTAAATAATTACGAAGCTAGCGATTTAAAAGTTTTAAAAGGATTAGATGCTGTCAGAAAAAGACCGGGAATGTATATTGGGTCTACTGATTCAAGTGGGCTTCATCACTTAATTTGGGAAATTTTTGATAATGCTATTGATGAAGCGTTGAGTGGGTTTGCAAATAAAATAATTGTAACTTTAAAGAAGGATTCTTCTGTTATTGTTGAAGACAACGGTAGGGGAATCCCTGTCAATAAACACGAGTCTGGAAAAAGTGGAGTTGAACTTGTCTTTACTGAGCTTCATGCTGGGGGCAAATTTGGCGATGGTGCTTATAAAACAAGCGGGGGATTACACGGAGTAGGATCCTCGGTTGTCAATGCCTTAAGTTCTAAAGTTGAAGTTACGGTT…
MH12-9	ATGAGTTTAAATAATTACGAAGCTAGCGATTTAAAAGTTTTAAAAGGATTAGATGCCGTCAGAAAAAGACCGGGAATGTATATTGGGTCTACTGATTCAAGTGGGCTTCATCACTTAATTTGAGAAATTTTTGATAATGCTATTGATGAAGCGTTGAGTGGGTTTGCAAATAAAATAATTGTAACTTTAAAGAAAGATTCTTCTGTTATTGTTGAAGACAACGGTAGGGGAATTCCTGTCAATAAACACGAGTCTGGAAAAAGTGGAGTTGAGCTTGTCTTTACTGAACTTCATGCTGGTGGTAAATTTGGCGATGGTACTTATAAAACAAGCGGGGGATTACACGGAGTAGGTTCCTCGGTTGTCAATGCCTTAAGTTCTAAAGTTGAAGTTACGGTT…
MH13-04	ATGAGTTTAAATAATTACGAAGCTAGCGATTTAAAAGTTTTAAAAGGATTAGATGCTGTCAGAAAAAGACCGGGAATGTATATTGGGTCTACTGATTCAAGTGGGCTTCATCACTTAATTTGGGAAATTTTTGATAATGCTATTGATGAAGCGTTGAGTGGGTTTGCAAATAAAATAATTGTAACTTTAAAGAAGGATTCTTCTGTTATTGTTGAAGACAACGGTAGGGGAATTCCTGTCAATAAACACGAGTCTGGAAAAAGTGGAGTTGAGCTTGTCTTTACTGAACTTCATGCTGGGGGTAAATTTGGCGATGGTGCTTATAAAACAAGTGGGGGATTACACGGAGTAGGATCCTCAGTTGTCAATGCCTTAAGTTCTAAAGTTGAAGTTACGGTT…
MH13-5	ATGAGTTTAAATAATTACGAAGCTAGCGATTTAAAAGTTTTAAAAGGATTAGATGCTGTCAGAAAAAGACCGGGAATGTATATTGGGTCTACTGATTCAAGTGGGCTTCATCACTTAATTTGGGAAATTTTTGATAATGCTATTGATGAAGCGTTGAGTGGGTTTGCAAATAAAATAATTGTAACTTTAAAGAAGGATTCTTCTGTTATTGTTGAAGACAACGGCAGGGGCATCCCTGTCAATAAACACGAGTCTGGAAAAAGTGGAGTTGAACTTGTCTTTACTGAACTTCATGCTGGTGGTAAATTTGGCGATGGTGCTTATAAAACAAGCGGGGGATTACACGGAGTAGGTTCCTCGGTTGTCAATGCCTTAAGTTCTAAAGTTGAAGTTACGGTT…
MH13-7	ATGAGTTTAAATAATTACGAAGCTAGCGATTTAAAAGTTTTAAAAGGATTAGATGCTGTCAGAAAAAGACCGGGAATGTATATTGGGTCTACTGATTCAAGTGGGCTTCATCACTTAATTTGGGAAATTTTTGATAATGCTATTGATGAAGCGTTGAGTGGGTTTGCAAATAAAATAATTGTAACTTTAAAGAAGGATTCTTCTGTTATTGTTGAAGACAACGGCAGGGGAATTCCTGTCAATAAACACGAGTCTGGAAAAAGTGGAGTTGAACTTGTCTTTACTGAACTTCATGCTGGGGGTAAATTTGGCGATGGCGCTTATAAAACAAGTGGGGGATTACACGGAGTAGGATCCTCAGTTGTCAATGCCTTAAGTTCTAAAGTTGAAGTTACGGTT…
MH15-03	ATGAGTTTAAATAATTACGAAGCTAGCGATTTAAAAGTTTTAAAAGGATTAGATGCTGTCAGAAAAAGACCGGGAATGTATATTGGGTCTACTGATTCAAGTGGGCTTCATCACTTAATTTGGGAAATTTTTGATAATGCTATTGATGAAGCGTTGAGTGGGTTTGCAAATAAAATAATTGTAACTTTAAAGAAGGATTCTTCTGTTATTGTTGAAGACAACGGTAGGGGAATTCCTGTCAATAAACACGAATCTGGAAAAAGTGGAGTTGAGCTTGTCTTTACCGAACTTCATGCTGGTGGTAAATTTGGCGATGGTGCTTATAAAACAAGTGGGGGATTACACGGAGTAGGATCCTCAGTTGTCAATGCCTTAAGTTCTAAAGTTGAAGTTACAGTT…
MH17	ATGAGTTTAAATAATTACGAAGCTAGCGATTTAAAAGTTTTAAAAGGATTAGATGCTGTCAGAAAAAGACCGGGAATGTATATTGGGTCTACTGATTCAAGTGGGCTTCATCACTTAATTTGGGAAATTTTTGATAATGCTATTGATGAAGCGTTGAGTGGGTTTGCAAATAAAATAATTGTAACTTTAAAGAAGGATTCTTCTGTTATTGTTGAAGACAACGGTAGGGGAATTCCTGTCAATAAACACGAGTCTGGAAAAAGTGGAGTTGAGCTTGTCTTTACTGAACTTCATGCTGGGGGTAAATTTGGCGATGGCGCTTATAAAACAAGTGGGGGATTACACGGAGTAGGATCCTCAGTTGTCAATGCCTTAAGTTCTAAAGTTGAAGTTACGGTT…
MH18	ATGAGTTTAAATAATTACGAAGCTAGCGATTTAAAAGTTTTAAAAGGATTAGATGCTGTCAGAAAAAGACCGGGAATGTATATTGGGTCTACTGATTCAAGTGGGCTTCATCACTTAATTTGGGAAATTTTTGATAATGCTATTGATGAAGCGTTGAGTGGGTTTGCAAATAAAATAATTGTAACTTTAAAGAAGGATTCTTCTGTTATTGTTGAAGACAACGGTAGGGGAATCCCCGTCAATAAACACGAGTCTGGAAAAAGTGGAGTTGAGCTCGTCTTTACTGAGCTTCATGCTGGGGGCAAATTTGGCGATGGCGCTTATAAAACAAGTGGGGGATTACACGGAGTGGGTTCCTCAGTTGTCAATGCCTTAAGTTCTAAAGTTGAAGTTACGGTT…
MH20	ATGAGTTTAAATAATTACGAAGCTAGCGATTTAAAAGTTTTAAAAGGATTGGATGCTGTCAGAAAAAGACCGGGAATGTATATTGGGTCTACTGATTCAAGTGGGCTTCATCACTTAATTTGGGAAATTTTTGATAATGCTATTGATGAAGCGTTGAGTGGGTTTGCAAATAAAATAATTGTAACTTTAAAGAAGGATTCTTCTGTTATTGTTGAAGACAACGGTAGGGGAATCCCTGTCAATAAACACGAGTCTGGAAAAAGTGGAGTTGAACTTGTCTTTACTGAACTTCATGCTGGGGGTAAATTTGGCGATGGCGCTTATAAAACAAGTGGGGGATTACACGGAGTGGGTTCCTCAGTTGTCAATGCCTTAAGTTCTAAAGTTGAAGTTACGGTT…
MH21	ATGAGTTTAAATAATTACGAAGCTAGTGATTTAAAAGTTTTAAAAGGATTGGATGCTGTCAGAAAAAGACCAGGAATGTATATTGGGTCTACTGATTCAAGTGGGCTTCATCACTTAATTTGGGAAATTTTTGATAATGCTATTGATGAAGCGTTGAGTGGGTTTGCAAATAAAATAATTGTAACTTTAAAGAAGGATTCTTCTGTTATTGTTGAAGACAACGGTAGGGGAATCCCTGTCAATAAACACGAGTCTGGAAAAAGTGGAGTTGAGCTTGTCTTTACTGAACTTCATGCTGGTGGTAAATTTGGCGATGGTGCTTATAAAACAAGCGGGGGATTACACGGAGTGGGTTCCTCGGTTGTCAATGCCTTAAGTTCTAAAGTTGAAGTTACGGTT…
MH23	ATGAGTTTAAATAATTACGAAGCTAGCGATTTAAAAGTTTTAAAAGGATTGGATGCTGTCAGAAAAAGACCAGGAATGTATATTGGGTCTACTGATTCAAGTGGGCTTCATCACTTAATTTGGGAAATTTTTGATAATGCTATTGATGAAGCGTTGAGTGGGTTTGCAAATAAAATAATTGTAACTTTAAAGAAGGATTCTTCTGTTATTGTTGAAGACAACGGTAGGGGAATCCCTGTTAATAAACACGAGTCTGGAAAAAGTGGAGTTGAACTTGTCTTTACTGAACTTCATGCTGGGGGTAAATTTGGCGATGGCGCTTATAAAACAAGTGGGGGATTACACGGAGTAGGATCCTCAGTTGTCAATGCCTTGAGTTCTAGAGTTGAAGTTACGGTT…
MH26	ATGAGTTTAAATAATTACGAAGCTAGCGATTTAAAAGTTTTAAAAGGATTAGATGCTGTCAGAAAAAGACCGGGAATGTATATTGGGTCTACTGATTCAAGTGGGCTTCATCACTTAATTTGGGAAATTTTTGATAATGCTATTGATGAAGCGTTGAGTGGGTTTGCAAATAAAATAATTGTAACTTTAAAGAAGGATTCTTCTGTTATTGTTGAAGACAACGGTAGGGGAATTCCTGTCAATAAACACGAGTCTGGAAAAAGTGGAGTTGAGCTTGTCTTTACTGAACTTCATGCTGGGGGTAAATTTGGCGATGGCGCTTATAAAACAAGTGGGGGATTACACGGAGTAGGATCCTCAGTTGTCAATGCCTTAAGTTCTAAAGTTGAAGTTACGGTT…
MH27	ATGAGTTTAAATAATTACGAAGCTAGCGATTTAAAAGTTTTAAAAGGATTAGATGCTGTCAGAAAAAGACCGGGAATGTATATTGGGTCTACTGATTCAAGTGGGCTTCATCACTTAATTTGGGAAATTTTTGATAATGCTATTGATGAAGCGTTGAGTGGGTTTGCAAATAAAATAATTGTAACTTTAAAGAAGGATTCTTCTGTTATTGTTGAAGACAACGGTAGGGGAATTCCTGTCAATAAACACGAGTCTGGAAAAAGTGGAGTTGAGCTTGTCTTTACTGAACTTCATGCTGGGGGTAAATTTGGCGATGGTGCTTATAAAACAAGTGGGGGATTACACGGAGTAGGATCCTCAGTTGTCAATGCCTTAAGTTCTAAAGTTGAAGTTACGGTT…
MH28	ATGAGTTTAAATAATTACGAAGCTAGCGATTTAAAAGTTTTAAAAGGATTGGATGCTGTCAGAAAAAGACCAGGAATGTATATTGGGTCTACTGATTCAAGTGGGCTTCATCACTTAATTTGGGAAATTTTTGATAATGCTATTGATGAAGCGTTGAGTGGGTTTGCAAATAAAATAATTGTAACTTTAAAGAAGGATTCTTCTGTTATTGTTGAAGACAACGGTAGGGGAATCCCTGTTAATAAACACGAGTCTGGAAAAAGTGGAGTTGAACTTGTCTTTACTGAACTTCATGCTGGGGGTAAATTTGGCGATGGCGCTTATAAAACAAGTGGGGGATTACACGGAGTAGGATCCTCAGTTGTCAATGCCTTGAGTTCTAGAGTTGAAGTTACGGTT…
MH43	ATGAGTTTAAATAATTACGAAGCTAGCGATTTAAAAGTTTTAAAAGGGTTAGATGCCGTCAGAAAAAGACCGGGAATGTATATTGGGTCTACTGATTCAAGTGGGCTTCATCACTTAATTTGGGAAATTTTTGATAATGCTATTGATGAAGCGTTGAGTGGGTTTGCAAATAAAATAATTGTAACTTTAAAGAAGGATTCTTCTGTTATTATTGAAGACAACGGTAGGGGAATCCCTGTTAATAAACACGAGTCTGGAAAAAGTGGAGTTGAACTTGTCTTTACTGAACTTCATGCTGGTGGTAAATTTGGCGATGGCGCTTATAAAACAAGTGGGGGATTACACGGAGTAGGATCCTCAGTTGTCAATGCCTTGAGTTCTAGAGTTGAAGTTACGGTT…
N219	ATGAGTTTAAATAATTACGAAGCTAGCGATTTAAAAGTTTTAAAAGGATTGGATGCTGTCAGAAAAAGACCGGGAATGTATATTGGGTCTACTGATTCAAGTGGGCTTCATCACTTAATTTGGGAAATTTTTGATAATGCTATTGATGAAGCGCTGAGTGGGTTTGCAAATAAAATAATTGTAACTTTAAAGAAGGATTCTTCTGTTATTGTTGAAGACAACGGCAGGGGCATCCCTGTCAATAAACACGAGTCTGGAAAAAGTGGAGTTGAACTTGTCTTTACTGAACTTCATGCTGGTGGTAAATTTGGCGATGGTGCTTATAAAACAAGCGGGGGATTACACGGAGTAGGTTCCTCGGTTGTCAATGCCTTAAGTTCTAAAGTTGAAGTTACGGTT…
N281	ATGAGTTTAAATAATTACGAAGCTAGCGATTTAAAAGTTTTAAAAGGATTAGATGCTGTCAGAAAAAGACCGGGAATGTATATTGGGTCTACTGATTCAAGTGGGCTTCATCACTTAATTTGGGAAATTTTTGATAATGCTATTGATGAAGCGTTGAGTGGGTTTGCAAATAAAATAATTGTAACTTTAAAGAAGGATTCTTCTGTTATTGTTGAAGACAACGGTAGGGGAATCCCTGTCAATAAACACGAGTCTGGAAAAAGTGGAGTTGAACTTGTCTTTACTGAACTTCATGCTGGTGGTAAATTTGGCGATGGTGCTTATAAAACAAGCGGGGGATTACACGGAGTAGGTTCCTCGGTTGTCAATGCCTTAAGTTCTAAGGTTGAAGTTACGGTT…
N290	ATGAGTTTAAATAATTACGAAGCTAGCGATTTAAAAGTTTTAAAAGGATTGGATGCTGTCAGAAAAAGACCGGGAATGTATATTGGGTCTACTGATTCAAGTGGGCTTCATCACTTAATTTGGGAAATTTTTGATAATGCTATTGATGAAGCGCTGAGTGGGTTTGCAAATAAAATAATTGTAACTTTAAAGAAGGATTCTTCTGTTATTGTTGAAGACAACGGCAGGGGCATCCCTGTCAATAAACACGAGTCTGGAAAAAGTGGAGTTGAACTTGTCTTTACTGAACTTCATGCTGGTGGTAAATTTGGCGATGGTGCTTATAAAACAAGCGGGGGATTACACGGAGTAGGTTCCTCGGTTGTCAATGCCTTAAGTTCTAAGGTTGAAGTTACGGTT…
N348	ATGAGTTTAAATAATTACGAAGCTAGCGATTTAAAAGTTTTAAAAGGATTGGATGCTGTCAGAAAAAGACCGGGAATGTATATTGGGTCTACTGATTCAAGTGGGCTTCATCACTTAATTTGGGAAATTTTTGATAATGCTATTGATGAAGCGTTGAGTGGGTTTGCAAATAAAATAATTGTAACTTTAAAGAAGGATTCTTCTGTTATTGTTGAAGACAACGGTAGGGGAATCCCTGTCAATAAACATGAGTCTGGAAAAAGTGGAGTTGAACTTGTCTTTACTGAGCTTCATGCTGGTGGTAAATTTGGCGATGGCGCTTATAAAACAAGTGGGGGATTACACGGAGTAGGATCCTCAGTTGTCAATGCCTTAAGTTCTAAAGTTGAAGTTACGGTT…
NC_000912	ATGAAAAATAATTACAGCGAAGCGAATATCAAAATTCTCAAGGGGCTAGATGCTGTAAAAAAACGCCCGGGAATGTACATCGGCTCAACCGATAGTCGCGGTTTTCACCACTTGCTGTGGGAAATTTTAGACAACTGTGTCGATGAAGTTTTATCGGGCTTTGCTAATACTATTGCCGTTGTTTTACATGCCGAAAACCAGATAACTGTTAGTGACAACGGTCGTGGTATTCCCTTCGAAACACACTCCGATTCCAAGATTTCTACGATTGACACCGTCTTTACCTACCTCCATGCCGGTGGTAAGTTTGATAACGATTCTTATAAGATTGCTGGAGGGTTGCACGGGGTGGGGGCTTCGGTGGTGAATGCCTTGAGTGACCAGTTACAAGTAACGGTT…
PL5	ATGAGTTTAAATAATTACGAAGCTAGCGATTTAAAAGTTTTAAAAGGATTAGATGCTGTCAGAAAAAGACCGGGAATGTATATTGGGTCTACTGATTCAAGTGGGCTTCATCACTTAATTTGGGAAATTTTTGATAATGCTATTGATGAAGCGCTGAGTGGGTTTGCAAATAAAATAATTGTAACTTTAAAGAAGGATTCTTCTGTTATTGTTGAAGACAACGGCAGGGGCATCCCTGTCAATAAACACGAGTCTGGAAAAAGTGGAGTTGAACTTGTCTTTACTGAACTTCATGCTGGTGGTAAATTTGGCGATGGTGCTTATAAAACAAGCGGGGGATTACACGGAGTAGGTTCCTCGGTTGTCAATGCCTTAAGTTCTAAAGTTGAAGTTACGGTT…
S019M	ATGAGTTTAAATAATTACGAAGCTAGCGATTTAAAAGTTTTAAAAGGATTAGATGCTGTCAGAAAAAGACCAGGAATGTATATTGGGTCTACTGATTCAAGTGGGCTTCATCACTTAATTTGGGAAATTTTTGATAATGCTATTGATGAAGCGTTGAGTGGGTTTGCAAATAAAATAATTGTAACTTTAAAGAAGGATTCTTCTGTTATTGTTGAAGACAACGGTAGGGGAATTCCTGTCAATAAACACGAATCTGGAAAAAGTGGAGTTGAACTTGTCTTTACTGAACTTCATGCTGGTGGTAAATTTGGCGATGGTGCTTATAAAACAAGTGGGGGATTACACGGAGTGGGTTCCTCAGTTGCCAATGCCTTAAGTTCTAAAGTTGAAGTTACGGTT…
S019M2R	ATGAGTTTAAATAATTACGAAGCTAGCGATTTAAAAGTTTTAAAAGGATTAGATGCTGTCAGAAAAAGACCAGGAATGTATATTGGGTCTACTGATTCAAGTGGGCTTCATCACTTAATTTGGGAAATTTTTGATAATGCTATTGATGAAGCGTTGAGTGGGTTTGCAAATAAAATAATTGTAACTTTAAAGAAGGATTCTTCTGTTATTGTTGAAGACAACGGTAGGGGAATTCCTGTCAATAAACACGAATCTGGAAAAAGTGGAGTTGAACTTGTCTTTACTGAACTTCATGCTGGTGGTAAATTTGGCGATGGTGCTTATAAAACAAGTGGGGGATTACACGGAGTGGGTTCCTCAGTTGCCAATGCCTTAAGTTCTAAAGTTGAAGTTACGGTT…
S035M	ATGAGTTTAAATAATTACGAAGCTAGCGATTTAAAAGTTTTAAAAGGATTAGATGCTGTCAGAAAAAGACCGGGAATGTATATTGGGTCTACTGATTCAAGTGGGCTTCATCACTTAATTTGGGAAATTTTTGATAATGCTATTGATGAAGCGTTGAGTGGGTTTGCAAATAAAATAATTGTAACTTTAAAGAAGGATTCTTCTGTTATTGTTGAAGACAACGGTAGGGGAATTCCTGTCAATAAACACGAGTCTGGAAAAAGTGGAGTTGAGCTTGTCTTTACTGAACTTCATGCTGGGGGTAAATTTGGCGATGGCGCTTATAAAACAAGTGGGGGATTACACGGAGTAGGATCCTCAGTTGTCAATGCCTTAAGTTCTAAAGTTGAAGTTACGGTT…
S042	ATGAGTTTAAATAATTACGAAGCTAGCGATTTAAAAGTTTTAAAAGGATTAGATGCTGTCAGAAAAAGACCGGGAATGTATATTGGGTCTACTGATTCAAGTGGGCTTCATCACTTAATTTGGGAAATTTTTGATAATGCTATTGATGAAGCGCTGAGTGGGTTTGCAAATAAAATAATTGTAACTTTAAAGAAGGATTCTTCTGTTATCGTTGAAGACAACGGCAGGGGCATCCCTGTCAATAAACACGAGTCTGGAAAAAGTGGAGTTGAACTTGTCTTTACTGAACTTCATGCTGGTGGTAAATTTGGCGATGGTGCTTATAAAACAAGCGGGGGATTACACGGAGTAGGTTCCTCGGTTGTCAATGCCTTAAGTTCTAAAGTTGAAGTTACGGTT…
S048	ATGAGTTTAAATAATTACGAAGCTAGCGATTTAAAAGTTTTAAAAGGGTTAGATGCCGTCAGAAAAAGACCGGGAATGTATATTGGGTCTACTGATTCAAGTGGGCTTCATCACTTAATTTGGGAAATTTTTGATAATGCTATTGATGAAGCGTTGAGTGGGTTTGCAAATAAAATAATTGTAACTTTAAAGAAGGATTCTTCTGTTATTGTTGAAGACAACGGTAGGGGAATTCCTGTCAATAAACACGAGTCTGGAAAAAGTGGAGTTGAGCTTGTCTTTACTGAACTTCATGCTGGGGGTAAATTTGGCGATGGCGCTTATAAAACAAGTGGGGGATTACACGGAGTAGGATCCTCAGTTGTCAATGCCTTAAGTTCTAAAGTTGAAGTTACAGTT…
S070	ATGAGTTTAAATAATTACGAAGCTAGCGATTTAAAAGTTTTAAAAGGATTAGATGCTGTCAGAAAAAGACCGGGAATGTATATTGGGTCTACTGATTCAAGTGGGCTTCATCACTTAATTTGGGAAATTTTTGATAATGCTATTGATGAAGCGTTGAGTGGGTTTGCAAATAAAATAATTGTAACTTTAAAGAAGGATTCTTCTGTTATTGTTGAAGATAACGGTAGGGGAATTCCTGTCAATAAACACGAGTCTGGAAAAAGTGGAGTTGAGCTTGTCTTTACTGAACTTCATGCTGGGGGTAAATTTGGCGATGGCGCTTATAAAACAAGTGGGGGATTACACGGAGTAGGATCCTCAGTTGTCAATGCCTTAAGTTCTAAAGTTGAAGTTACGGTT…
S104	ATGAGTTTAAATAATTACGAAGCTAGCGATTTAAAAGTTTTAAAAGGATTAGATGCTGTCAGAAAAAGACCGGGAATGTATATTGGGTCTACTGATTCAAGTGGGCTTCATCACTTAATTTGGGAAATTTTTGATAATGCTATTGATGAAGCGTTGAGTGGGTTTGCAAATAAAATAATTGTAACTTTAAAGAAGGATTCTTCTGTTATTGTTGAAGACAACGGTAGGGGAATTCCTGTCAATAAACACGAGTCTGGAAAAAGTGGAGTTGAGCTTGTCTTTACTGAACTTCATGCTGGGGGTAAATTTGGCGATGGCGCTTATAAAACAAGTGGGGGATTACACGGAGTAGGATCCTCAGTTGTCAATGCCTTAAGTTCTAAAGTTGAAGTTACGGTT…
U006	ATGAGTTTAAATAATTACGAAGCTAGCGATTTAAAAGTTTTAAAAGGATTGGATGCTGTCAGAAAAAGACCGGGAATGTATATTGGGTCTACTGATTCAAGTGGGCTTCATCACTTAATTTGGGAAATTTTTGATAATGCTATTGATGAAGCGTTGAGTGGGTTTGCAAATAAAATAATTGTAACTTTAAAGAAGGATTCTTCTGTTATTGTTGAAGACAACGGTAGGGGAATCCCTGTCAATAAACATGAGTCTGGAAAAAGTGGAGTTGAACTTGTCTTTACTGAGCTTCATGCTGGTGGTAAATTTGGCGATGGCGCTTATAAAACAAGTGGGGGATTACACGGAGTAGGATCCTCAGTTGTCAATGCCTTAAGTTCTAAAGTTGAAGTTACGGTT…
U018	ATGAGTTTAAATAATTACGAAGCTAGCGATTTAAAAGTTTTAAAAGGATTAGATGCTGTCAGAAAAAGACCGGGAATGTATATTGGGTCTACTGATTCAAGTGGGCTTCATCACTTAATTTGGGAAATTTTTGATAATGCTATTGATGAAGCGTTGAGTGGGTTTGCAAATAAAATAATTGTAACTTTAAAGAAGGATTCTTCTGTTATTGTTGAAGACAACGGTAGGGGAATTCCTGTCAATAAACACGAGTCTGGAAAAAGTGGAGTTGAGCTTGTCTTTACTGAACTTCATGCTGGGGGTAAATTTGGCGATGGCGCTTATAAAACAAGTGGGGGATTACACGGAGTAGGATCCTCAGTTGTCAATGCCTTAAGTTCTAAAGTTGAAGTTACGGTT…
U156	ATGAGTTTAAATAATTACGAAGCTAGCGATTTAAAAGTTTTAAAAGGATTAGATGCTGTCAGAAAAAGACCGGGAATGTATATTGGGTCTACTGATTCAAGTGGGCTTCATCACTTAATTTGGGAAATTTTTGATAATGCTATTGATGAAGCGCTGAGTGGGTTTGCAAATAAAATAATTGTAACTTTAAAGAAGGATTCTTCTGTTATTGTTGAAGACAACGGCAGGGGCATCCCTGTCAATAAACACGAGTCTGGAAAAAGTGGAGTTGAACTTGTCTTTACTGAACTTCATGCTGGTGGTAAATTTGGCGATGGTGCTTATAAAACAAGCGGGGGATTACACGGAGTAGGTTCCTCGGTTGTCAATGCCTTAAGTTCTAAAGTTGAAGTTACGGTT…
